# Supplementary material for: Immunologic constant of rejection as a predictive biomarker of immune checkpoint inhibitors efficacy in non-small cell lung cancer
Source: J Transl Med. 2023 Sep 19;21:637. doi: 10.1186/s12967-023-04463-2 (PMC10507965; doi:10.1186/s12967-023-04463-2)
Supplement: Supplementary file 2 — Additional file 2: Table S1. List of NSCLC data sets analyzed. Table S2. ICR classification and correlation with clinico-pathological and biological variables in the 162 NSCLC samples. Table S3. ICR classification and correlations with biological variables in the 556 TCGA NSCLC samples. Table S4. Normalized gene expression data for the 44 NSCLC samples included in the study. [file 12967_2023_4463_MOESM2_ESM.xlsx]

## Sheet: Tab S1
Supplementary Table 1: List of NSCLC data sets analyzed.
Reference	Source of data	Technological platform	N° of probe sets/ genes	N° of samples	Lung cancer samples from patients treated with ICI and DCB information	Lung cancer samples from patients untreated with ICI and survival information
Prat et al., Cancer Res. 2017	GEO, GSE93157	Nanostring, Immune panel	730	65	35	0
Damotte et al., J Transl Med 2019	https://doi.org/10.1186/s12967-019-2100-3	Nanostring, PanCancer IO360 panel	800	58	37	0
Hwang et al., Sci Rep. 2020	GEO, GSE136961	RNAseq, Ion Torrent 5S	393	21	21	0
Pender et al., Clin Cancer Res. 2020	EGAS00001001159	RNAseq, Illumina	52K	98	25	0
TCGA, Nature 2014	TCGA Data Portal - LUAD -	Illumina, RNAseq V2	20K	576	0	408
TCGA, Nature 2012	TCGA Data Portal - LUSC -	Illumina, RNAseq V2	20K	551	0	148
this study	Supplementary Table 4	Nanostring, Immune panel	730	44	44	0
TOTAL				1413	162	556

## Sheet: Tab S2
Supplementary Table 2: ICR classification and correlation with clinico-pathological and biological variables in the 162 NSCLC samples.
Characteristics		N	ICR1 (N=35, 22%)	ICR2 (N=48, 30%)	ICR3 (N=36, 22%)	ICR4 (N=43, 26%)	p-value*
Patient's age, years							0.49
	median (range)	104	59.1 (26-86)	60.4 (26-83)	61.5 (42-79)	56.8 (38-77)
Sex							0.259
	female	41	6 (24%)	17 (45%)	8 (26%)	10 (32%)
	male	84	19 (76%)	21 (55%)	23 (74%)	21 (68%)
Smoker status							0.236
	current smoker	89	17 (53%)	26 (68%)	20 (62%)	26 (76%)
	former smoker	47	15 (47%)	12 (32%)	12 (38%)	8 (24%)
	non-smoker						0.276
Pathological type		46	10 (45%)	15 (54%)	7 (27%)	14 (58%)
	non-squamous	43	11 (50%)	10 (36%)	15 (58%)	7 (29%)
	squamous	11	1 (5%)	3 (11%)	4 (15%)	3 (12%)
Mutational status							0.111
	mutated	22	3 (30%)	9 (56%)	3 (18%)	7 (47%)
	non-mutated	36	7 (70%)	7 (44%)	14 (82%)	8 (53%)
DCB							0.0267
	no	115	32 (91%)	31 (65%)	23 (64%)	29 (67%)
	yes	47	3 (9%)	17 (35%)	13 (36%)	14 (33%)
Bindea, Cytotoxic cells		162	-0.81 (-2.26-0.22)	-0.23 (-0.82-0.68)	0.34 (-0.55-0.83)	0.66 (-0.27-2.01)	7.08e-31
Bindea, T-cells		162	-0.92 (-2.3-0.37)	-0.24 (-1.11-1)	0.36 (-0.74-1.67)	0.73 (-0.6-1.71)	2.52e-28
Bindea, T helper cells		162	-0.51 (-2.61-0.66)	-0.12 (-2.23-1.32)	0.37 (-0.42-1.55)	0.4 (-0.51-1.97)	1.82e-10
Bindea, Tcm		162	-0.43 (-2.43-0.74)	-0.06 (-2.06-0.8)	0.29 (-0.81-1.48)	0.1 (-1.84-1.24)	8.04e-06
Bindea, Tem		162	-0.65 (-2.89-1.46)	-0.15 (-1.27-0.67)	0.33 (-0.95-1.15)	0.38 (-0.72-1.41)	2.38e-13
Bindea, Th1 cells		162	-0.55 (-1.83-0.2)	-0.12 (-0.91-0.68)	0.26 (-0.88-0.92)	0.48 (-0.5-1.62)	1.04e-21
Bindea, Th2 cells		162	-0.34 (-2.36-1.31)	-0.03 (-1.16-0.8)	0.17 (-0.83-1.02)	0.39 (-0.29-1.66)	6.53e-08
Bindea, Th1/Th2 cells		162	-0.21 (-1.63-0.81)	-0.08 (-1.04-1.22)	0.09 (-0.58-1.43)	0.1 (-1.21-1.74)	0.0191
Bindea, TFH		162	-0.54 (-1.98-1.28)	-0.24 (-1.48-0.89)	0.35 (-0.53-1.61)	0.46 (-0.41-1.34)	2.93e-17
Bindea, Th17 cells		162	-0.21 (-2.04-0.94)	-0.13 (-2.58-1.32)	0.27 (-1.5-1.44)	0.25 (-1.25-1.68)	0.00121
Bindea, TReg		162	-0.82 (-2.32-0.53)	-0.03 (-1.81-1.12)	0.55 (-1.33-2.15)	0.63 (-0.74-2.26)	1.71e-14
Bindea, CD8 T-cells		162	-0.79 (-2.87-0.29)	-0.14 (-0.98-0.84)	0.29 (-0.38-0.79)	0.54 (-0.84-1.86)	3.19e-23
Bindea, Tgd		162	-0.48 (-4.39-1.63)	-0.1 (-1.64-1.17)	0.25 (-1.82-2.11)	0.24 (-1.2-1.46)	6.34e-05
Bindea, NK cells		162	-0.44 (-2.28-0.63)	-0.15 (-2.24-0.75)	0.24 (-0.81-0.84)	0.29 (-0.74-1.3)	1.85e-10
Bindea, NK CD56dim cells		162	-0.49 (-2.25-0.44)	-0.19 (-1.68-0.59)	0.26 (-0.27-1.03)	0.52 (-0.54-1.8)	4.8e-17
Bindea, NK CD56bright cells		141	-0.08 (-1.21-1.12)	0.07 (-2.23-1.51)	0.19 (-0.92-1.26)	-0.05 (-1.41-0.8)	0.259
Bindea, B-cells		162	-0.53 (-1.57-0.25)	-0.1 (-1.14-1.28)	0.33 (-1.23-1.83)	0.38 (-1.07-1.83)	3.02e-12
Bindea, aDC		162	-0.46 (-1.86-1.12)	-0.21 (-1.35-0.68)	0.42 (-1-1.33)	0.55 (-0.36-1.66)	3.87e-15
Bindea, DC		162	-0.56 (-2.09-0.37)	-0.08 (-1.41-1.06)	0.4 (-0.83-2.11)	0.28 (-1.03-1.23)	1.36e-10
Bindea, iDC		162	-0.49 (-1.8-1.24)	-0.09 (-1.5-1.29)	0.41 (-1.02-1.73)	0.23 (-0.85-1.29)	8.94e-09
Bindea, pDC		125	-0.81 (-2.29-1.37)	-0.17 (-2.33-1.7)	0.48 (-1.08-1.64)	0.58 (-0.36-2.37)	1.93e-09
Bindea, Macrophages		162	-0.56 (-2.05-1.29)	-0.02 (-1.43-1.3)	0.27 (-0.82-1.33)	0.46 (-0.71-1.45)	1.44e-11
Bindea, Eosinophils		141	-0.1 (-2.08-0.9)	-0.07 (-1.72-0.7)	0.27 (-0.83-1.19)	0.09 (-0.87-0.88)	0.0139
Bindea, Mast cells		162	-0.3 (-1.61-1.25)	-0.03 (-1.95-1.29)	0.09 (-1.47-1.53)	0.15 (-0.87-1.67)	0.00972
Bindea, Neutrophils		162	-0.39 (-1.57-1.46)	-0.14 (-1.36-0.78)	0.26 (-0.97-1.27)	0.29 (-0.9-1.86)	5.87e-08
IFNα activation score (Gatza)		162	0.31 (0.03-0.87)	0.37 (0.03-0.94)	0.65 (0.28-0.96)	0.74 (0.13-0.97)	3.16e-16
IFNγ activation score (Gatza)		162	0.27 (0.04-0.84)	0.35 (0.05-0.86)	0.58 (0.05-0.97)	0.64 (0.05-0.97)	1.32e-10
TNFα activation score (Gatza)		162	0.35 (0.02-0.89)	0.43 (0.02-0.91)	0.68 (0.08-0.97)	0.66 (0.04-0.97)	2.81e-09
Immune cytolytic activity score (Rooney)		162	-1.01 (-3.16-0.29)	-0.26 (-1.33-0.87)	0.34 (-1.08-1.1)	0.88 (-0.17-2.48)	4.44e-31
APMS score (Thompson)		162	-3.86 (-18.73-1.3)	-1.62 (-12.73-9.27)	2.38 (-3.23-13.41)	3.83 (-4.89-15.19)	9.98e-16
TP53 activation score (Gatza)		162	0.59 (0.17-1)	0.52 (0.02-0.98)	0.39 (0.02-1)	0.31 (0.02-0.97)	6.22e-06
*, One-way ANOVA test to compare the four ICR groups

## Sheet: Tab S3
Supplementary Table 3: ICR classification and correlation with biological variables in the 556 TCGA NSCLC samples.
Characteristics	N	ICR1 (N=164, 29%)	ICR2 (N=127, 23%)	ICR3 (N=188, 34%)	ICR4 (N=77, 14%)	p-value*
Bindea, Cytotoxic cells	556	-0.66 (-1.68-0.28)	-0.28 (-1.04-0.35)	0.2 (-0.79-1.3)	0.77 (0.22-1.45)	4.48e-135
Bindea, T-cells	556	-0.77 (-2.49-0.66)	-0.29 (-1.62-1.03)	0.27 (-0.89-1.82)	0.95 (-0.01-1.85)	3.75e-101
Bindea, T helper cells	556	-0.09 (-0.7-0.88)	-0.01 (-0.83-1.37)	0.09 (-0.73-1.57)	0.18 (-0.39-1.8)	5.05e-09
Bindea, Tcm	556	-0.09 (-1.2-0.84)	0 (-1.08-1.18)	0.11 (-1.33-1.48)	0.12 (-0.81-1.59)	2.42e-06
Bindea, Tem	556	-0.1 (-1.23-0.65)	-0.08 (-1.23-0.71)	0.06 (-1.2-1.24)	0.1 (-0.97-1.24)	1.01e-06
Bindea, Th1 cells	556	-0.26 (-1.17-0.34)	-0.13 (-0.7-0.68)	0.11 (-0.49-1.15)	0.39 (-0.12-0.86)	5.75e-63
Bindea, Th2 cells	556	-0.12 (-0.79-0.58)	-0.01 (-0.64-0.92)	0.1 (-1.02-1.05)	0.26 (-0.33-0.93)	2.11e-20
Bindea, Th1/Th2 cells	556	-0.15 (-1.28-0.85)	-0.13 (-1.09-0.72)	0.01 (-1.15-1.13)	0.13 (-0.49-0.8)	3.77e-08
Bindea, TFH	556	-0.06 (-0.89-0.76)	-0.01 (-0.75-0.68)	0.12 (-0.6-1.07)	0.15 (-0.32-1.05)	1.29e-10
Bindea, Th17 cells	556	-0.09 (-1.88-1.13)	-0.19 (-2.29-1.24)	0.01 (-1.96-1.76)	0.26 (-0.98-1.84)	7.39e-07
Bindea, TReg	556	-0.45 (-3.24-1.87)	-0.04 (-1.78-1.78)	0.47 (-1.33-2.13)	1.02 (-0.87-2.3)	6.98e-48
Bindea, CD8 T-cells	556	-0.15 (-0.73-0.37)	-0.07 (-0.76-1.02)	0.06 (-0.71-1.51)	0.18 (-0.33-1.35)	2.04e-20
Bindea, Tgd	556	-0.34 (-1.32-1.03)	-0.23 (-1.43-1.8)	0 (-1.1-1.34)	0.4 (-0.54-1.68)	1.46e-33
Bindea, NK cells	556	-0.02 (-0.7-0.46)	-0.03 (-0.78-0.96)	0.02 (-0.95-1.35)	0.02 (-0.82-0.92)	0.274
Bindea, NK CD56dim cells	556	-0.29 (-1.28-0.98)	-0.16 (-0.88-1.91)	0.12 (-0.73-1.49)	0.42 (-0.23-2.01)	1.5e-43
Bindea, NK CD56bright cells	556	0.1 (-1.01-1)	-0.04 (-1.14-1.14)	0.02 (-1.53-1.29)	-0.04 (-0.99-1.11)	0.0149
Bindea, B-cells	556	-0.27 (-1.35-1.07)	-0.1 (-1.15-0.95)	0.2 (-0.86-1.7)	0.38 (-0.53-1.51)	1.6e-33
Bindea, aDC	556	-0.27 (-1.64-1.28)	-0.15 (-1.33-1.53)	0.04 (-1.58-1.1)	0.24 (-0.92-1.19)	3.04e-11
Bindea, DC	556	-0.14 (-1.23-0.54)	-0.11 (-0.88-0.63)	0.02 (-0.83-1.11)	0.09 (-0.62-0.79)	5.03e-07
Bindea, iDC	556	-0.51 (-1.81-1.07)	-0.25 (-1.74-0.99)	0.19 (-0.84-1.45)	0.73 (-0.17-1.94)	5.62e-76
Bindea, pDC	556	-0.49 (-2.64-1.07)	-0.34 (-2.24-2.44)	0.03 (-2.08-2.65)	0.32 (-1.62-1.77)	1.85e-15
Bindea, Macrophages	556	-0.29 (-1.48-0.88)	-0.2 (-1.39-1)	0.04 (-1.08-1.11)	0.22 (-0.58-0.96)	7.86e-18
Bindea, Eosinophils	556	-0.05 (-0.92-0.63)	-0.08 (-0.78-0.52)	-0.04 (-0.63-1.02)	-0.04 (-0.64-0.99)	0.478
Bindea, Mast cells	556	-0.09 (-1.27-1.15)	-0.14 (-1.46-1.02)	-0.08 (-1.09-1.15)	-0.13 (-1.25-0.73)	0.624
Bindea, Neutrophils	556	-0.24 (-1.18-0.7)	-0.21 (-1.04-1.29)	-0.03 (-0.92-1.2)	0.12 (-0.72-1.2)	5.81e-12
IFNα activation score (Gatza)	556	0.26 (0.03-0.96)	0.36 (0.03-0.97)	0.6 (0.03-0.97)	0.85 (0.49-0.97)	1.75e-65
IFNγ activation score (Gatza)	556	0.34 (0.05-0.97)	0.41 (0.05-0.95)	0.59 (0.05-0.99)	0.74 (0.08-0.99)	8.85e-30
TNFα activation score (Gatza)	556	0.33 (0-0.93)	0.44 (0-1)	0.55 (0.08-1)	0.78 (0.25-1)	2.03e-34
Immune cytolytic activity score (Rooney)	556	-1.05 (-4.2-1.05)	-0.33 (-1.36-0.71)	0.33 (-0.66-1.94)	1.28 (0.36-2.56)	5.61e-150
APMS score (Thompson)	556	-6.11 (-23.2-7.42)	-2.65 (-19.73-16.86)	3.58 (-9.6-28.24)	12.52 (-6.29-28.89)	8.84e-86
TP53 activation score (Gatza)	556	0.58 (0.03-0.99)	0.47 (0.03-0.97)	0.4 (0.02-1)	0.22 (0.02-0.64)	1.02e-24
*, One-way ANOVA test to compare the four ICR groups

## Sheet: Tab S4
Supplementary Table 4: Normalized gene expression data for our 44 NSCLC samples included in the study.
x	ID	IPC_NS1	IPC_NS2	IPC_NS3	IPC_NS4	IPC_NS5	IPC_NS6	IPC_NS7	IPC_NS8	IPC_NS9	IPC_NS10	IPC_NS11	IPC_NS13	IPC_NS14	IPC_NS15	IPC_NS16	IPC_NS17	IPC_NS18	IPC_NS19	IPC_NS20	IPC_NS21	IPC_NS22	IPC_NS23	IPC_NS24	IPC_NS25	IPC_NS26	IPC_NS27	IPC_NS28	IPC_NS29	IPC_NS30	IPC_NS31	IPC_NS32	IPC_NS33	IPC_NS34	IPC_NS35	IPC_NS36	IPC_NS37	IPC_NS38	IPC_NS39	IPC_NS40	IPC_NS43	IPC_NS44	IPC_NS45	IPC_NS47	IPC_NS48
x	Patient's age	48	65	51	48	58	60	71	61	75	62	49	51	57	52	82	66	65	84	56	70	65	49	76	54	60	59	64	76	59	66	74	61	59	65	66	62	60	67	63	48	65	60	70	52
x	Sex	male	female	male	male	male	male	male	male	male	male	female	female	male	male	male	male	male	male	male	male	male	male	female	male	female	male	male	male	male	male	female	male	male	male	male	male	male	male	male	female	male	male	female	male
x	Smoker status	Current smoker	Current smoker	Former smoker	Current smoker	Current smoker	Current smoker	Former smoker	Current smoker	Former smoker	Former smoker	Current smoker	Former smoker	Former smoker	Current smoker	Former smoker	Former smoker	Former smoker	Former smoker	Current smoker	Former smoker	non-smoker	Former smoker	Former smoker	Former smoker	Current smoker	Current smoker	Former smoker	non-smoker	Current smoker	non-smoker	Former smoker	Former smoker	Current smoker	Current smoker	Current smoker	Former smoker	Current smoker	Current smoker	Former smoker	Former smoker	Former smoker	Current smoker	Current smoker	Current smoker
x	Pathological type	Non-Squamous	Non-Squamous	Non-Squamous	Non-Squamous	Non-Squamous	Non-Squamous	Squamous	Non-Squamous	Squamous	Non-Squamous	Non-Squamous	Non-Squamous	Non-Squamous	Non-Squamous	Squamous	Non-Squamous	Non-Squamous	Squamous	Squamous	Squamous	Non-Squamous	Non-Squamous	Squamous	Squamous	Non-Squamous	Squamous	Squamous	Non-Squamous	Squamous	Non-Squamous	Squamous	Non-Squamous	Non-Squamous	Non-Squamous	Non-Squamous	Non-Squamous	Non-Squamous	Squamous	Non-Squamous	Non-Squamous	Non-Squamous	Non-Squamous	Squamous	Squamous
x	Mutational status	WT	MT	WT	MT	MT	MT	NA	WT	NA	MT	MT	MT	MT	MT	NA	MT	WT	NA	NA	NA	MT	MT	NA	NA	MT	NA	NA	MT	NA	MT	NA	MT	NA	MT	NA	WT	MT	NA	WT	MT	WT	MT	NA	NA
Gene Name	DCB	no	yes	no	yes	no	yes	no	yes	no	no	no	no	no	no	no	no	no	no	no	yes	no	no	no	no	no	no	yes	yes	no	yes	yes	no	yes	no	no	no	no	no	no	no	yes	no	no	no
A2M	x	12.762	14.2597	11.7392	14.2145	12.6797	13.7496	13.0708	13.1112	11.3046	12.9671	15.3178	13.7318	15.1464	13.6806	12.109	12.6367	15.0203	12.4165	12.2422	12.1923	13.0484	11.4055	12.5854	12.4958	14.1603	11.8835	11.7715	12.6053	9.9881	14.2037	11.166	13.3901	13.3834	13.75	13.4309	14.8635	14.5083	10.1159	12.4434	15.0806	11.2766	13.9407	13.0978	11.5395
ABCB1	x	11.303	4.862	9.613	7.6301	5.406	7.4016	6.2841	5.9882	7.3088	6.8387	7.9552	6.467	7.5181	5.433	2.9523	7.5416	6.7681	6.019	6.9583	6.3577	8.1171	3.5447	6.3681	9.1842	6.9054	7.3433	7.1421	7.9971	5.278	7.1641	5.9982	6.4053	8.5321	6.9551	6.2555	7.7656	7.3662	6.6834	7.7166	10.2003	5.7268	7.3597	5.6611	6.5877
ABL1	x	9.4293	9.4188	8.9702	9.3311	9.4597	9.2812	9.1065	9.1611	8.9866	9.586	9.917	11.161	9.7267	8.7866	8.8463	10.0065	9.8211	8.8898	9.0354	9.1688	9.9947	9.2916	9.6221	9.401	9.3905	9.3163	8.5657	9.8638	8.5167	8.8788	9.6642	9.8687	9.1565	9.422	9.4547	10.286	9.57	9.0663	9.5664	9.8122	9.1042	9.6783	9.594	9.1525
ADA	x	7.4264	7.608	7.2347	8.6054	7.373	7.6639	8.9207	6.8653	8.9626	8.8478	8.1847	7.7458	7.3553	6.867	9.7339	9.1007	7.8149	9.9383	9.3851	8.1392	8.5078	8.9436	9.7176	9.6391	8.0157	8.681	9.2114	7.4533	6.3009	7.4378	8.6253	7.5122	7.9135	7.3618	6.6321	8.8069	7.8283	7.6911	8.61	6.812	7.7325	8.5716	7.9015	8.1368
ADORA2A	x	6.9425	6.5401	5.2475	7.2688	5.9329	7.1587	5.6404	6.3032	7.2467	7.0629	6.4248	6.8116	6.3993	7.0085	6.1089	7.7796	6.9411	6.9759	6.4898	4.9607	5.55	6.394	6.7069	6.9473	7.149	6.1737	4.7219	6.1715	4.6999	6.3014	6.4039	5.4803	6.2802	5.7134	4.8232	7.5138	7.5506	4.7236	6.9036	6.7904	6.3811	7.8399	6.2578	4.839
AICDA	x	1.9782	3.757	1.0072	1.6826	3.3219	1.5211	1.4594	1.0772	5.1326	3.9126	1.4751	1.4383	1.0635	1.2265	1.1243	1.7613	1.1763	1	1.3219	1	1.3618	1.2141	1.2987	2.4568	2.8914	1.384	3.859	1.7268	1	3.2795	1.1506	2.1763	2.943	1.5059	1.8197	4.6656	5.3681	1	1	1	1.8032	4.568	1.1243	1.5311
AIRE	x	1	3.757	1.0072	3.5838	2.9088	1.5211	4.0514	1.0772	4.5484	3.7506	4.4403	1.4383	1.541	1.2265	1.1243	4.0807	4.1755	2.8797	3.3785	2.1243	1.3618	2.3448	1.2987	2.4568	1.6826	1.5558	1.5753	4.06	10.7375	6.4226	2.4033	2.8115	3.1811	3.0704	5.1659	3.254	4.585	2.9579	3.0268	1	6.4965	3.101	1.1243	1.8197
AKT3	x	10.9373	9.823	11.7876	10.1561	10.1281	10.083	8.9969	9.4978	12.5162	9.7695	10.6958	9.615	9.8743	9.3387	8.9289	10.0909	10.125	11.2088	9.9152	11.1316	10.3544	10.5173	9.6486	10.176	10.216	9.5136	9.755	10.262	11.6027	9.8639	10.8211	9.1893	10.6929	9.9658	10.5352	10.5343	10.1622	7.6082	9.4379	10.067	12.1211	10.7471	10.3502	9.4755
ALCAM	x	10.2883	9.7144	8.5267	9.4336	11.2651	10.4619	12.5502	10.4342	8.5588	8.6888	10.7446	9.8937	10.9166	10.1743	10.6877	9.9588	11.2925	8.4313	11.6424	12.1967	10.6421	7.4832	9.9244	9.7335	10.0123	10.7	9.5757	11.0589	11.4309	10.6462	9.1873	10.4133	11.0882	11.2295	11.6452	10.5748	11.5907	11.3371	10.0973	11.1211	6.9858	9.267	10.7403	8.7847
AMBP	x	14.0796	4.7735	6.1735	4.2487	4.7115	4.6398	4.4482	4.2645	4.6479	3.9126	4.6599	7.6264	5.5011	4.5329	4.9131	7.6138	5.8061	4.5951	4.9722	3.8258	4.0892	4.6346	5.4825	6.0224	4.2055	2.1859	4.0435	4.4861	4.1035	5.3916	2.9505	7.2991	8.4776	1.5059	7.0176	4.3291	9.4733	3.2555	3.1683	5.4673	4.7965	4.6938	3.8156	2.0635
AMICA1	x	9.2381	8.8335	6.5746	11.5399	7.1633	10.542	9.2211	8.5527	10.5215	9.4405	9.7418	9.7947	10.3992	10.356	6.8003	10.0395	9.9334	6.4276	9.4012	7.6681	9.711	6.7346	8.5016	10.9242	10.8506	8.8004	8.9534	9.6677	7.4035	9.8639	7.9056	8.8794	9.3141	10.7935	8.44	10.111	10.317	9.3826	10.4277	8.839	7.1797	10.0282	10.3039	7.6561
ANP32B	x	11.4149	10.6694	11.0597	11.2683	11.1567	11.1364	10.9123	11.9078	12.1521	11.4651	11.5953	11.8217	11.3971	11.3521	12.1869	11.4458	11.3826	11.8581	11.221	12.5521	11.0884	12.1302	11.323	11.4817	11.4866	10.6503	10.657	10.6799	10.5507	10.8546	12.8589	11.054	10.7237	11.5048	11.4198	11.7219	11.1575	10.929	11.4278	11.1388	11.7184	11.9827	12.3401	12.3402
ANXA1	x	10.9281	13.1635	10.0791	12.516	14.1334	14.3988	13.6246	14.9293	12.394	14.0912	13.479	14.1597	13.4513	15.1446	15.5601	13.1103	13.7337	14.6201	14.1193	12.264	13.5145	15.0079	12.7707	13.6738	13.5709	13.5163	13.3976	13.2204	12.6156	12.9657	11.2076	12.136	11.7695	14.4842	11.1795	13.7896	13.2925	15.0967	15.087	12.3734	10.4823	12.9988	14.4584	13.9898
APOE	x	13.3134	11.7074	11.5022	13.4517	10.0488	13.2107	12.6776	12.0057	12.2473	12.9012	13.5962	12.4888	13.5082	12.9733	9.8002	14.1802	12.7025	11.2865	9.0599	10.5663	12.0011	11.2061	10.5806	14.7396	13.5092	11.9163	12.2202	12.6693	9.3787	12.7895	11.6922	12.037	11.7181	11.4754	11.911	13.1129	12.6	8.3273	9.9386	10.099	12.9829	12.8912	13.5887	10.9162
APP	x	11.9788	12.1293	12.7804	11.9907	12.916	12.7422	11.382	12.6259	12.9811	12.228	13.2016	12.6212	12.8687	13.0856	12.1148	12.4346	12.9219	12.7595	12.5411	13.3073	13.1163	12.4126	12.8317	12.313	11.9905	13.3357	13.4071	13.1593	12.7472	12.986	13.0409	12.6572	12.7028	13.5223	12.2228	12.5138	12.6073	12.5737	12.9403	12.8977	12.0153	12.8394	12.987	12.2453
ARG1	x	1	1.4489	1.0072	1.4647	1.1699	1.5211	1.4594	1.0772	1.4168	1.3785	1.4751	1.4383	1.0635	1.2265	1.1243	1.7613	3.3909	1	10.1273	1.7949	1.3618	1.2141	1.2987	2.4568	1.6826	1.384	1.5753	1.541	2.5801	1.7268	1.1506	1.8115	1.2449	1.5059	1.8197	1.0976	1	1	1	1	1	1.6599	1.1243	5.1318
ARG2	x	9.5451	7.9278	6.8381	5.7107	6.8415	4.9326	6.9278	7.8628	5.2638	7.1631	7.0079	9.857	5.9699	6.2847	6.6389	8.5501	7.306	6.1861	7.0428	5.7874	6.8374	8.8229	7.1534	6.9473	5.8615	7.1766	6.4229	7.2143	6.3154	6.3834	8.5521	6.3621	8.8264	6.2887	6.3923	7.2984	5.8938	5.4653	7.6875	5.966	4.441	7.0424	6.7115	7.4955
ATF1	x	8.7624	9.8175	9.0017	8.8719	8.9935	8.2826	8.9568	8.2033	9.316	8.7758	9.2145	10.1403	9.2866	8.1146	8.3536	8.9626	8.5131	8.5209	8.8788	9.3454	8.8249	9.4024	8.5247	9.5811	8.878	8.8004	8.9876	8.7587	9.377	8.7223	8.2504	9.3751	9.1975	8.349	8.2611	9.4299	8.96	9.2352	9.0383	9.4106	8.564	8.5044	8.6917	9.0085
ATF2	x	10.3281	10.0494	10.5095	10.0879	9.779	9.697	9.0068	10.0277	9.6334	9.3406	10.0684	9.8002	9.8843	9.5334	9.4885	9.877	10.0359	10.7148	9.3424	10.3115	10.0535	10.0408	9.4524	10.113	9.7121	10.0159	9.9951	10.0365	10.1503	9.9738	9.4889	10.1169	10.3816	10.2356	9.9294	10.1809	10.049	9.6578	9.8935	10.1293	9.3214	9.8771	9.5718	9.1344
ATG10	x	8.3965	7.9582	7.1349	7.524	7.2951	7.8626	7.0473	7.814	6.9089	7.9326	8.1306	6.9373	7.6643	8.0359	8.4394	8.0631	7.0688	7.0927	6.7926	6.9007	7.6934	6.965	7.1385	7.2324	7.79	6.3832	7.4987	7.4214	6.9597	7.6514	6.6865	6.3174	7.7848	7.8606	8.5991	7.7726	7.9544	6.7914	7.4312	7.3118	6.9759	8.4872	8.0817	6.7256
ATG12	x	5.5705	4.0858	4.6966	4.9681	3.3219	4.1243	4.1961	4.8669	6.1318	4.6253	4.9369	5.4067	5.7544	5.0224	3.4957	4.2705	5.8699	5.9588	5.6259	6.0235	5.6436	6.9497	4.4189	4.6182	4.6473	5.8505	5.1815	5.5622	5.4986	3.84	5.9702	1.8115	5.765	5.6619	1.8197	5.861	5.1035	5.1416	5.7848	5.0272	6.239	5.5699	5.7268	6.2401
ATG16L1	x	8.6854	8.8115	9.1367	9.0208	10.4812	9.1963	8.5744	8.9449	8.7993	9.3618	9.0052	9.5833	8.8738	8.9437	8.3114	8.8477	9.3764	9.0035	8.2705	8.7898	9.0931	9.4081	9.2703	8.8746	9.1316	8.5194	8.632	8.7459	8.7889	9.4056	8.2619	8.6997	9.0484	9.5191	10.0446	9.2057	9.2059	9.1611	9.0128	8.9005	8.7058	8.8469	8.7441	8.1402
ATG5	x	9.6283	9.2611	8.6725	9.1197	8.5797	9.2812	9.6218	9.1414	9.2778	8.649	9.4011	9.1225	9.5518	9.1914	9.2072	8.8919	9.6592	9.3093	9.5061	10.061	9.2941	10.0299	9.5256	9.6871	9.0913	9.4618	9.6127	8.9931	9.936	9.2005	9.2581	8.9616	9.7897	9.2844	9.3126	9.3919	9.525	9.4335	9.3918	9.2624	8.8484	8.3312	8.9403	9.6862
ATG7	x	8.3036	9.4078	8.0512	9.3622	8.312	9.7419	8.2892	8.5399	9.2345	9.2897	9.5285	9.153	9.3883	8.9358	8.2569	9.6979	8.9924	8.8654	8.9548	8.3668	9.4151	8.402	8.6814	9.4939	9.4689	9.1215	8.9592	9.4681	8.5815	9.4633	8.4449	8.5724	8.6843	9.2801	8.9634	9.4387	9.304	8.1893	9.2319	8.9619	9.0223	9.0722	8.9677	8.3763
ATM	x	4.85	3.9307	5.7024	5.7584	2.9088	4.7442	4.0514	2.5705	5.2638	4.6253	3.4621	4.4568	3.8934	4.0409	6.4957	4.5892	4.0712	5.4175	5.2246	3.4074	4.9612	1.2141	3.2824	3.4712	5.3399	3.9837	4.354	4.7131	4.8278	5.3103	5.2581	4.2898	4.1127	4.742	5.6017	5.0343	5.0665	5.7051	6.4707	3.0909	4.926	5.6954	4.3198	3.9174
AXL	x	8.9803	9.9241	8.1309	10.4539	9.0387	10.5971	9.1338	9.0867	9.0829	10.0784	10.5089	9.4699	10.0143	9.549	7.6763	9.503	10.5622	9.4727	9.1915	9.2514	10.996	11.1335	9.1272	10.5317	10.4108	10.5091	9.3001	11.1909	8.2202	10.2417	9.1782	8.9543	9.1806	10.4609	9.4907	10.5976	9.9628	8.7761	9.189	9.964	9.5101	10.2024	9.4628	9.1606
BAGE	x	5.8293	5.2376	6.4639	6.6407	4.963	5.2491	6.1119	4.2645	6.354	5.0312	6.2329	6.6248	5.839	5.8557	4.7334	5.7837	5.8699	4.9653	6.3105	5.1173	5.7315	6.1483	5.6171	7.2749	6.0168	3.6554	5.9081	5.2365	3.8866	6.2585	4.5613	5.4803	5.6115	6.0295	5.0605	5.4722	5.029	4.7236	5.0583	4.3909	4.1194	5.9688	4.8186	3.3176
BATF	x	6.0654	6.8085	4.3854	7.5102	7.2485	8.1366	6.6791	7.1724	7.8885	8.6662	7.0857	7.7909	7.7615	6.1821	5.6144	8.5774	7.1734	4.6467	6.9409	5.8334	7.6031	5.714	6.7069	8.8884	8.0034	6.9511	7.745	8.2534	5.4466	8.377	5.6223	8.1051	6.6591	8.0424	6.1566	7.6183	8.7296	6.0332	7.1365	5.5966	5.4967	8.36	7.0041	5.0501
BAX	x	10.4551	9.5872	9.8578	10.2733	9.644	10.2653	10.218	9.8729	10.7581	10.947	10.5609	10.7865	10.4717	10.2203	9.9877	10.5146	10.1747	10.058	9.9308	10.2767	10.6221	10.4082	10.0226	10.5706	10.4613	10.2909	10.1515	10.2552	10.2352	10.2083	10.0372	10.4027	10.1744	10.3537	10.1253	10.1504	9.9515	10.2098	10.2462	9.9027	9.8767	10.4342	10.1006	10.1257
BCL10	x	10.3686	10.7012	10.0466	10.3176	10.9331	11.9071	10.7948	10.9399	10.133	10.4841	10.9114	10.1403	10.5667	11.4926	10.4784	10.6998	10.8137	10.324	10.3542	10.1498	10.4675	10.3024	10.2624	11.1969	10.8997	11.0026	10.541	10.9683	10.4748	11.2178	9.3228	10.3315	10.539	11.4462	10.1544	10.947	10.6586	11.0499	10.6623	10.0913	9.6876	10.7616	10.5254	10.9353
BCL2	x	7.2967	7.2951	9.4832	9.0256	6.9617	8.3084	9.2994	7.0811	9.4075	8.2986	8.6872	8.2607	8.4359	7.889	11.7489	8.7066	8.184	11.2987	8.6284	7.0246	8.4699	6.7871	8.7068	9.5294	9.3858	8.4678	8.3462	8.8392	9.176	9.058	8.005	7.9083	9.078	7.9597	7.882	9.0762	9.2881	8.4533	10.2856	7.6823	7.3195	9.9452	9.4088	7.4271
BCL2L1	x	11.7345	11.9599	10.6178	11.2847	11.395	11.7043	11.5287	11.1631	10.7567	12.7649	11.8816	10.6026	12.1286	12.2747	9.6852	12.739	12.2194	10.9296	11.5523	10.8344	11.854	10.5493	11.1934	11.8533	11.4081	11.1763	10.9564	11.4669	11.8455	12.8681	11.1963	11.1366	10.638	12.2247	11.0666	11.4082	11.6998	11.1743	11.5271	11.2919	10.9347	11.3375	10.7443	11.3351
BCL6	x	8.9003	10.0113	9.535	10.1041	11.5202	9.8424	10.7805	9.4207	8.9626	9.7853	10.242	10.3788	10.1251	9.5412	9.3779	9.9167	10.5979	9.5782	11.0448	10.7856	10.524	8.1445	10.5332	10.2037	10.0246	10.1467	10.7395	10.2642	9.3577	10.1568	8.7936	10.3537	9.7874	10.2639	9.876	10.362	10.4735	11.5061	9.5406	10.458	7.6724	10.9116	10.8318	10.3816
BID	x	5.4976	4.5789	3.4383	5.3865	3.6427	5.5084	4.4482	5.1173	5.4947	6.3923	5.6508	3.7485	4.6854	4.8324	6.5691	5.0712	5.4373	5.5595	5.9745	5.5877	3.6218	1.2141	5.7401	3.4712	5.0824	5.9288	4.6094	4.9986	4.3498	4.2426	5.3473	4.0917	4.1127	5.0121	3.9681	6.0339	5.4558	5.7769	6.2178	3.225	5.3509	4.8094	5.4825	5.1839
BIRC5	x	10.4406	8.3737	10.5642	6.5624	6.976	9.7067	10.2095	10.3413	10.7692	9.8393	8.7954	10.2105	8.1181	9.9798	10.8713	9.3844	9.8549	10.7656	10.1254	10.1487	8.0841	10.6319	9.7076	9.8077	8.1337	10.6255	9.8664	7.5298	10.1247	7.6678	10.622	9.2139	9.557	10.0024	7.4524	8.7864	7.8979	11.4348	10.1247	9.3328	11.2957	9.4698	10.4569	10.3256
BLK	x	3.9644	3.5595	4.9045	7.6927	3.3219	5.6764	5.0921	3.991	7.3536	5.2895	5.4883	6.2897	5.3554	4.3554	5.8972	5.6531	5.6696	2.696	6.1673	3.9136	5.7315	3.6982	6.0881	5.9191	7.0565	4.7602	5.1815	5.4406	2.5801	7.5307	2.9505	5.7049	4.8904	5.1675	6.1045	7.2188	8.0657	3.5008	6.6858	1	1.3896	8.0309	5.5201	2.4489
BLNK	x	5.8293	6.6436	3.1424	7.578	5.1767	6.7706	7.0851	7.0085	6.9679	7.1791	5.7968	6.1922	7.1387	3.4738	6.1089	7.6312	5.9006	7.5393	7.454	4.5304	4.8079	1.2141	6.3425	7.1886	7.0324	6.2972	6.246	5.8278	6.0624	7.7627	2.7027	3.8629	4.8904	4.5292	5.7447	7.723	8.2816	7.5479	7.705	5.8462	3.9672	8.3117	5.9076	6.9144
BMI1	x	9.673	9.224	8.5267	9.335	8.9722	8.9992	9.3507	8.0431	8.7721	10.8626	9.1344	8.3236	9.0703	8.2411	10.1446	9.2381	8.6734	9.3093	8.544	8.5669	8.8099	10.2393	8.832	9.0921	9.1652	8.7581	7.9553	9.142	9.3735	9.7982	8.4246	8.4223	8.7317	8.8687	8.4504	9.3621	9.1953	9.3278	8.8492	9.1676	8.7266	8.9324	7.7519	8.257
BST1	x	7.7365	7.8434	6.5438	8.462	6.7773	7.7913	6.9888	6.7215	6.8265	8.0681	8.3903	7.6138	8.6848	7.8053	7.5091	8.278	7.839	6.6085	7.454	6.4192	7.839	7.1635	6.9129	7.5416	7.94	7.224	6.3547	8.4787	5.4199	8.196	7.061	7.7153	7.3952	7.7542	8.2729	8.6678	8.0888	4.6741	7.3812	7.9235	6.3959	7.7413	10.2727	6.029
BST2	x	8.468	8.7316	6.76	9.8506	9.619	10.6818	9.3965	10.8844	11.1037	10.5974	9.5865	10.9271	9.5705	10.9881	5.8684	10.9656	10.3705	8.4015	9.8743	8.869	10.1363	9.8747	9.6975	11.082	11.1442	12.287	11.1661	11.046	8.2993	9.3405	8.9299	9.5734	9.6828	10.9069	7.8025	9.5094	10.3238	10.9408	10.9825	10.16	10.9004	10.4138	8.9194	10.0611
BTK	x	6.9515	6.6683	4.5179	8.5989	5.0738	8.1173	6.2841	6.382	7.7722	8.0937	8.0649	6.9964	7.9697	6.8336	5.4686	8.4939	7.3401	6.3516	7.4784	5.942	7.1239	6.1749	6.6866	8.1327	8.4571	6.7061	6.5195	8.2075	5.3366	6.8259	5.8225	5.8374	6.3304	7.7906	6.6321	8.2885	8.568	5.9319	7.7338	6.2282	6.3507	8.8935	7.7831	5.5236
BTLA	x	6.0144	4.9453	4.8043	8.0584	3.6427	7.5675	6.4084	6.4383	9.0605	7.0278	6.1627	7.5757	6.3425	6.0717	5.2623	7.1394	7.1984	3.7613	6.1971	4.2203	6.7768	3.5447	6.0248	8.4617	7.6702	6.4643	6.2832	7.3387	4.2319	8.0021	3.511	4.2898	5.2441	6.5083	5.0605	8.2885	8.9898	5.2798	7.6091	5.3248	3.8846	8.36	6.5755	5.0777
C1QA	x	10.9253	10.5728	8.1868	11.617	7.4976	12.1004	9.3965	10.18	10.0605	11.5685	10.9128	10.0619	11.5849	11.2361	7.9274	12.2212	11.4948	9.2413	8.2422	9.7396	11.0716	10.2796	9.4703	11.7328	12.2072	11.387	10.3788	10.5772	9.0896	9.1369	10.5068	10.2236	10.3333	11.123	9.3183	11.4632	11.3244	7.8715	9.8178	10.1293	10.788	11.1277	11.3046	8.8863
C1QB	x	11.5879	11.2504	8.8776	12.1691	7.9176	12.5035	9.6877	10.7472	10.4511	11.8673	11.6093	10.3242	12.2103	11.4128	8.4047	12.6491	11.8638	10.31	8.6175	10.3827	11.8131	10.6186	10.0387	12.2141	12.6439	11.8568	10.7693	11.013	10.1206	9.3353	10.8025	10.4983	10.5939	11.6271	9.5936	11.6161	11.5392	8.5991	10.0213	10.5702	11.3218	11.1811	11.5891	9.4412
C1QBP	x	12.8603	11.0614	11.0719	10.1671	10.6439	10.9165	11.0002	11.0404	12.9546	11.8919	11.2587	11.6386	10.8175	10.6251	12.2927	11.0328	10.74	11.3342	11.2497	10.9715	10.4004	11.9069	10.7827	10.3697	10.5123	11.9378	10.4863	10.2798	10.5744	9.9505	11.2929	10.8978	11.0259	11.0747	11.7336	11.1444	10.6747	12.1184	10.6322	10.552	10.3418	11.4841	11.3926	10.1867
C1R	x	11.2547	12.5694	10.7125	13.3848	11.7285	13.0811	12.0183	11.7443	11.9781	12.9679	13.3938	12.5892	12.643	11.3395	10.6426	13.0624	12.9601	11.1595	12.3076	12.6352	13.7282	11.2721	11.6134	13.2192	12.6869	13.4562	11.6182	13.6159	11.4702	13.0047	11.787	12.132	12.298	12.4388	12.5904	13.9452	13.2668	10.7472	12.3299	12.852	12.0255	13.0541	11.916	11.8404
C1S	x	10.2547	11.4184	9.5659	12.38	10.4455	12.2762	11.1766	10.6252	11.4276	11.7208	12.55	11.5205	11.5159	10.0138	9.9174	12.2715	12.0862	9.9226	11.5092	12.5467	12.6528	9.8968	10.9355	12.1298	11.6755	12.7179	10.8582	12.7245	10.3783	11.646	10.2833	10.7564	11.2094	11.4009	12.1215	13.0185	12.4307	9.5628	11.3695	11.7023	10.6008	12.213	10.7353	10.4234
C2	x	9.9247	8.7433	8.9673	10.443	7.0727	10.144	8.1358	8.5227	8.4529	10.3019	9.9037	9.3124	10.9198	9.5592	6.3778	11.0378	9.7823	7.847	7.6171	7.8742	9.581	8.723	8.2895	10.2092	9.9717	9.0488	9.1116	9.5328	7.222	10.5955	8.2733	11.0282	9.7396	9.5082	10.7155	9.9631	9.1953	6.0135	7.6458	10.5576	8.7413	10.1263	9.8893	7.4591
C3	x	10.548	13.94	8.9051	12.867	9.0725	12.3685	11.3101	10.6201	12.1611	11.3107	12.8823	11.2696	12.8005	10.5173	7.6928	12.2469	11.8346	6.8152	10.5371	10.0825	11.2954	8.6445	10.4378	10.9407	11.2719	10.0988	10.1565	11.166	7.785	12.4464	8.0522	11.8605	10.2249	11.2139	11.9186	13.2063	13.4616	7.7218	10.3323	11.4468	9.539	12.0237	11.3844	9.0246
C3AR1	x	8.4994	7.8862	5.7837	9.0687	5.9621	9.2055	7.5573	7.7781	8.8261	9.0664	9.0447	7.9486	9.2066	8.3156	6.059	10.1737	8.7473	7.4252	7.0095	7.2187	9.0931	7.6438	7.062	9.5979	8.8507	8.4279	7.5606	8.687	7.3192	7.4378	7.3581	7.6447	7.2466	9.0694	7.0176	8.8669	8.5778	5.6294	7.1873	8.0051	7.9808	8.0893	8.7832	6.6069
C4B	x	9.6269	10.4336	10.0314	11.7972	12.1111	11.3543	9.9169	10.5388	9.5683	11.9872	11.6167	9.7863	11.8541	10.5356	8.4047	12.9796	11.0382	10.6756	9.7187	9.4188	10.0341	9.703	12.7899	11.8214	12.5938	10.5107	9.6664	11.3982	7.0925	12.447	10.2256	10.7501	11.2892	12.2774	10.0922	12.4381	11.1204	7.6787	10.7245	11.0556	7.3429	12.7394	11.5814	7.556
C4BPA	x	7.7417	8.4035	7.514	12.3449	7.983	9.4947	7.1036	7.9558	5.4947	9.1583	11.1142	8.7579	12.0177	10.8929	4.5993	10.579	10.1621	1	1.3219	1	9.6727	1.2141	8.9258	6.0224	7.257	1.384	2.7181	8.1111	1	12.2925	1.1506	12.9557	9.2635	7.9165	8.4504	9.7282	10.3811	1	1	8.5912	4.189	10.4387	10.0502	1
C5	x	6.7577	6.308	6.1119	6.4796	3.1293	6.2018	4.0514	8.4469	5.2638	5.5583	8.2705	8.1351	8.2163	6.867	6.3365	5.6531	6.682	7.235	5.7913	6.6157	6.2005	1.2141	6.8041	2.4568	5.8615	3.2296	4.7219	5.4406	5.0179	8.6579	4.8934	9.9293	9.6438	5.946	9.2177	6.2292	8.7758	5.7051	6.1681	7.9036	5.7268	6.6032	6.5024	5.2338
C6	x	4.1659	5.7819	3.4383	5.1214	4.0206	4.6398	3.257	5.6812	3.7431	4.3125	5.8866	4.7592	5.1502	6.0717	3.9991	5.845	5.7396	4.4276	6.3105	6.9743	6.5538	4.0824	4.0883	6.2943	5.1735	3.4581	3.3978	6.3171	4.0347	7.359	1.1506	5.1131	5.2954	6.8442	2.4647	4.7247	5.785	2.9579	2.6938	8.0004	1.3896	4.568	4.3198	3.5729
C7	x	9.1754	10.5211	7.5685	12.4649	8.5984	10.7757	10.7233	9.6225	9.8781	9.0835	12.0895	10.7412	11.8776	9.8416	8.6359	7.8559	11.7226	4.6971	6.364	6.9743	11.75	7.3614	8.5529	7.3161	11.0498	3.9837	8.7758	5.5622	4.6548	11.8589	7.0344	10.4983	9.4591	9.7334	11.0198	11.5857	11.8735	3.5008	8.0583	11.5583	6.366	11.6992	9.8821	2.6112
C8A	x	7.6608	2.2839	1.0072	1.4647	1.1699	1.5211	1.4594	1.3896	1.4168	1.3785	2.8972	1.4383	1.0635	1.2265	1.1243	1.7613	3.7027	1.9373	1.3219	1	1.3618	1.2141	1.2987	2.4568	3.5644	1.384	1.5753	1.541	1	1.7268	1.1506	1.8115	1.2449	1.5059	1.8197	1.0426	2.0356	1	1	1	1	1.6599	1.1243	1
C8B	x	4.641	4.9453	1.0072	4.7021	3.3219	1.5211	1.4594	1.0772	1.4168	1.3785	5.1691	6.5481	4.6854	7.2683	1.1243	1.7613	4.3646	1	1.3219	2.1243	1.3618	1.2141	1.2987	5.6871	2.8914	2.1859	2.2016	2.8339	1	1.7268	1.1506	8.2188	2.3074	1.5059	1.8197	3.9882	5.2418	1	1	6.543	1	1.6599	3.3978	2.0635
C8G	x	5.1639	4.2257	8.0235	3.3547	2.6462	1.5211	4.8505	4.3448	5.1997	4.3125	5.0959	5.5182	4.8575	1.6276	5.3896	7.6824	5.1081	5.3875	5.7517	5.7874	5.1643	5.3909	5.9246	5.8079	4.5148	4.1235	4.7219	4.8146	10.8519	6.1689	5.4313	5.3968	6.4931	4.6392	6.3027	3.5423	4.8674	5.9732	4.2517	4.4469	9.7529	7.3212	4.4026	5.4403
C9	x	5.1639	2.7225	1.0072	4.7021	1.1699	3.0144	1.4594	1.3896	3.7431	1.3785	3.2063	1.4383	2.858	2.1473	1.5993	3.2869	3.7027	1.5558	1.3219	2.1243	2.157	3.3716	1.2987	2.4568	4.8812	1.384	3.0976	2.8339	1	1.7268	1.1506	1.8115	4.511	3.7981	1.8197	3.8895	3.5717	2.0772	2.4931	2.7782	3.7049	3.9136	3.0339	2.4489
CAMP	x	1	1.4489	1.0072	2.3103	1.1699	1.5211	1.4594	1.0772	1.4168	1.3785	1.4751	1.4383	1.9964	1.6276	2.4303	1.7613	4.9402	2.4854	5.1039	1	4.3334	1.2141	1.2987	2.4568	2.384	1.384	1.5753	1.7268	1	1.7268	1.1506	1.8115	1.2449	2.2418	1.8197	2.8914	3.2157	3.5008	5.7401	1	1	1.6599	3.5509	1
CARD11	x	6.8675	7.8542	5.2475	9.1468	8.4104	9.0713	9.1111	6.7365	9.4075	8.7384	8.9014	9.3544	9.0848	7.1646	6.4957	8.6562	8.4828	5.8743	7.639	8.6493	8.8497	7.4618	7.5511	9.4201	9.3226	7.9714	9.1821	8.6937	6.1785	11.1345	5.9702	8.0516	6.599	7.9165	9.3578	8.9829	8.8453	7.2776	8.3493	8.3146	7.2554	9.3696	7.9297	9.3302
CARD9	x	6.4718	5.8699	5.8097	7.6555	4.3198	7.1774	5.9165	5.2063	8.8679	6.7339	6.9256	6.5481	6.897	6.5546	3.6392	7.3439	6.251	7.6323	6.5371	5.5607	7.4816	5.978	6.3933	8.1782	7.3379	6.6837	6.7756	7.0985	6.0966	6.4981	6.6342	6.1743	6.5364	8.5176	4.6876	6.9981	7.8283	6.2165	7.9645	5.8669	7.3809	6.5708	7.4935	5.4403
CASP1	x	8.4744	8.0552	6.2327	9.7064	7.1122	9.6641	8.5064	8.3178	9.6455	9.0402	9.102	8.3837	9.1689	8.3035	8.3691	9.5588	9.1642	7.0452	7.9147	8.8243	8.9538	6.9342	8.4723	9.9324	9.1597	9.4081	10.0365	8.9931	8.2356	8.4549	7.1381	7.4307	8.1199	9.7241	7.8025	9.4387	9.2414	9.4092	9.068	8.2648	7.92	9.037	8.9541	8.4312
CASP10	x	3.8914	3.3306	1.0072	5.047	2.6462	4.2713	3.257	1.3896	1.4168	1.3785	4.1819	1.4383	4.8575	3.2898	1.1243	1.7613	3.9579	3.852	1.3219	1	4.8079	1.2141	1.2987	2.4568	5.4162	2.9579	1.5753	4.3576	3.319	1.7268	1.1506	1.8115	1.2449	1.5059	3.009	3.5423	4.2979	1.7355	3.2972	2.1243	3.4983	2.6826	1.7991	1.1699
CASP3	x	9.3661	8.7721	7.9075	9.2544	8.5173	9.1255	9.625	9.0114	9.5903	9.6764	9.2781	8.883	9.1414	8.6778	8.6739	10.337	9.3954	8.562	9.3491	7.5699	9.2427	8.6912	9.2077	10.4414	9.3618	9.6119	9.3535	9.277	9.762	9.2882	8.7896	8.976	9.3016	9.7303	8.8333	9.739	9.7196	8.7993	9.6212	8.6698	8.6319	10.0282	9.4556	9.7185
CASP8	x	8.7649	9.735	9.0572	10.4005	9.1346	10.4465	8.9719	10.0015	10.5491	10.2667	9.8545	10.5428	9.9836	9.9194	8.8127	10.6535	9.9702	8.7486	9.4515	9.0328	10.3937	8.5714	9.2006	11.5041	10.8609	9.5819	9.9234	10.4131	9.0553	10.6972	8.8289	9.9659	9.6536	10.3517	9.7754	10.4572	10.6539	10.0031	10.3257	9.1965	9.2116	10.6476	9.7061	8.6958
CCL1	x	1	1.4489	1.0072	1.4647	1.1699	1.5211	1.4594	1.0772	4.0644	1.3785	1.4751	1.4383	1.0635	1.2265	1.1243	1.7613	1.546	1	1.3219	1	1.3618	1.2141	1.2987	2.4568	1.6826	1.384	1.5753	1.541	1	1.7268	1.1506	1.8115	1.2449	5.6088	1.8197	1.0426	1	2.585	1	1	1	1.6599	1.1243	1
CCL11	x	6.8579	3.757	3.2987	6.589	4.3198	7.1397	5.998	5.4449	1.757	6.4984	7.1951	5.0832	1.0635	3.7856	3.8885	8.0107	7.4061	4.8812	9.4453	8.0975	6.105	1.2141	6.235	8.4432	8.1673	8.3729	4.6094	8.8571	7.6419	2.8895	4.3183	3.2525	6.9904	7.1727	2.4647	8.5588	5.6171	6.5393	6.7321	5.6924	5.1185	6.9696	6.8797	7.6045
CCL13	x	7.5088	6.996	1.0072	8.4256	1.3334	9.4834	2.9653	7.8069	1.4168	7.01	7.4951	6.3512	11.8068	7.0382	1.5993	6.0144	8.7216	5.1566	6.5603	4.585	8.5446	4.0824	6.3163	7.3952	9.4325	7.708	6.5804	10.6269	4.6999	6.1221	5.8225	8.0786	7.8549	10.0431	4.6876	6.9981	8.0231	4.5699	7.075	9.1188	2.969	7.0889	9.0534	6.2401
CCL14	x	8.731	7.5691	7.3006	10.1246	6.6929	8.7894	8.9102	8.1979	8.3386	8.0594	10.7355	9.7002	9.3139	9.431	7.3409	7.9701	9.753	6.9032	9.3087	8.0833	9.5481	7.4725	7.7788	7.3952	9.4047	6.7499	8.3894	9.325	4.6999	9.7642	5.1127	9.1769	8.6303	8.7811	8.5218	10.7309	9.5267	7.3735	10.471	9.6337	6.1536	9.1997	8.4937	6.6163
CCL15	x	7.3597	4.5789	1.0072	1.6826	1.1699	1.5211	1.4594	1.0772	1.4168	1.3785	4.3169	3.0566	1.541	2.8278	1.5993	3.6017	2.0635	1.9373	4.1611	1.3674	1.3618	1.2141	2.4195	2.4568	1.6826	1.384	1.5753	3.8846	2.7613	4.8151	1.1506	1.8115	6.7354	2.7137	1.8197	3.0841	3.3448	3.5008	3.2972	2.943	6.239	5.8112	1.1243	2.8856
CCL16	x	5.4728	4.7735	1.0072	4.3764	1.1699	1.5211	1.4594	1.0772	4.2016	4.4243	1.4751	4.6651	3.3937	4.3554	1.1243	1.7613	3.8359	1	1.3219	3.281	4.2165	1.2141	1.2987	2.4568	2.384	1.384	1.5753	3.4529	1.4751	3.84	1.1506	5.0045	2.6599	3.7981	1.8197	5.2095	2.5435	1	5.2924	3.7549	1.8032	3.101	2.8094	3.5729
CCL17	x	3.106	5.8699	2.541	6.2658	1.1699	6.9561	6.5228	4.1787	5.8271	5.2895	6.7927	6.439	8.5491	8.1557	2.7137	8.5953	6.5904	2.8797	5.0396	4.6375	6.6013	3.5447	4.9131	7.4703	7.6386	1.5558	6.0005	9.9638	3.7203	7.0177	1.511	4.0917	5.4393	8.3891	5.0605	5.5717	8.2935	6.1639	4.8639	5.2001	5.8407	5.5027	8.671	5.8951
CCL18	x	12.2992	12.3253	9.3451	12.6855	7.3621	13.0657	9.1247	11.5471	9.3788	12.1121	12.1777	10.9595	14.1875	12.6011	9.3312	13.0413	12.7063	10.4137	9.8179	8.6397	11.6682	9.4024	10.8076	12.4257	12.5788	11.2892	9.4218	12.5234	9.1002	9.5939	9.1933	12.2458	11.4697	11.6271	8.9264	12.1457	11.8668	6.0906	10.2302	10.8567	7.4542	11.2208	12.1249	9.3937
CCL19	x	8.6298	7.1445	5.5558	11.9206	6.5848	11.5345	9.8362	9.1329	11.4441	9.7155	9.5731	9.9887	8.9832	8.9398	8.4636	10.2577	10.5525	5.0832	10.9063	9.5636	6.105	4.8475	8.0328	9.6553	12.139	8.1861	11.4527	11.0368	6.3583	11.0985	5.3899	7.9233	9.184	9.939	9.5008	12.3704	12.398	9.4446	12.2707	7.991	6.9957	12.0041	10.4701	8.6503
CCL2	x	9.7545	9.4405	8.5385	10.2609	8.4209	10.6552	10.1945	10.8623	9.2543	9.958	11.9567	9.6913	11.9937	10.1337	8.2174	10.4071	11.2505	8.2504	10.302	9.1998	7.839	9.4922	9.6797	9.6633	10.6513	10.9912	8.9706	10.7552	8.4719	9.871	9.3715	9.2017	11.6715	10.1332	8.9852	11.7837	10.6485	7.6342	9.7034	9.9052	9.0928	9.6161	10.5288	9.6566
CCL20	x	3.8135	9.1469	5.957	9.4875	7.5272	7.3694	11.3071	6.6437	7.8156	8.1599	8.712	7.2274	7.0704	9.0125	6.959	8.5683	8.0666	4.1683	6.9052	8.8356	6.7348	5.09	9.0775	7.935	6.5113	6.3551	8.2742	8.7777	7.8109	9.9672	3.3477	11.127	9.0333	10.3877	7.0997	9.5507	11.8473	9.0687	6.0813	5.9467	12.88	10.1207	8.6668	6.4981
CCL21	x	8.4838	10.3192	8.3601	10.4503	10.3315	11.8269	9.9299	9.6801	12.6253	12.311	10.6307	10.6199	10.0561	10.3051	9.007	9.2324	11.0216	4.5951	10.85	9.0907	5.4499	8.8724	9.5341	8.8039	10.6133	9.0133	9.4789	8.7459	7.101	13.0079	4.3183	10.0502	9.1874	13.4392	9.5793	11.7367	11.0385	8.405	10.4417	9.7948	5.6291	12.0953	10.2575	7.3382
CCL22	x	3.6439	8.0739	2.541	6.8959	4.7787	7.081	6.2176	6.013	6.8684	7.08	6.7694	6.9964	6.7878	7.1646	2.4303	7.1875	6.0177	4.7452	6.1673	4.4731	7.4561	4.6346	4.9814	5.6871	7.7462	6.2369	6.8764	8.5243	6.4666	6.6384	3.7908	6.0706	6.4256	7.4999	5.6017	7.9056	7.1548	6.6454	6.1512	4.3327	6.304	8.5633	7.1185	5.6398
CCL23	x	4.4995	4.6792	1.0072	5.1214	1.3334	5.0188	1.4594	3.774	4.327	1.3785	5.6508	4.2133	5.6645	6.4482	1.1243	4.2705	4.9402	1	1.3219	1	1.3618	1.9146	1.2987	4.327	6.1119	1.384	1.5753	5.2365	1.4751	1.7268	1.1506	1.8115	2.943	5.1675	1.8197	4.3291	3.5717	1	3.5236	2.3757	4.7965	4.1069	4.757	1
CCL24	x	1	1.4489	1.0072	1.4647	1.1699	1.5211	1.4594	1.0772	6.0613	1.3785	1.4751	1.4383	1.0635	1.2265	1.1243	1.7613	1.1763	3.5595	1.3219	1	1.3618	1.2141	1.2987	2.4568	1.6826	1.384	1.5753	1.541	1	1.7268	1.1506	2.1763	3.8639	5.5534	1.8197	1.0426	1	1.7355	6.0268	1	1	1.6599	4.9887	1
CCL25	x	3.5509	1.4489	1.0072	1.4647	2.3277	1.5211	1.4594	3.991	1.4168	4.1914	1.4751	4.3406	1.0635	1.2265	2.0738	3.2869	2.0635	1	2.8875	1	1.5311	1.2141	1.2987	4.6182	4.8812	1.384	1.5753	2.8339	7.7316	1.7268	1.1506	2.8115	4.5951	4.1359	1.8197	4.0815	4.2334	2.7824	4.2517	3.7549	4.0453	4.9165	2.2172	2.6112
CCL26	x	4.1018	1.4489	3.2987	3.3547	4.4074	4.1243	4.8505	3.0268	3.9126	4.9584	5.8866	4.4568	1.0635	3.0772	1.1243	3.6017	5.9894	4.541	5.2813	5.7401	5.0997	6.6614	6.1485	6.1189	3.5644	4.9222	8.5275	5.1615	3.1985	5.2238	5.0072	1.8115	2.943	4.4094	1.8197	4.1691	4.6854	5.1048	3.0268	1	1	7.9575	8.8138	8.5768
CCL27	x	1	1.4489	1.0072	1.4647	1.1699	1.5211	1.4594	1.8992	1.4168	1.3785	2.5033	1.4383	3.9955	1.2265	1.1243	1.7613	3.8359	1	1.3219	4.5304	1.3618	1.2141	1.2987	2.4568	1.6826	1.384	1.5753	1.7268	9.3805	1.7268	1.1506	2.8115	1.2449	1.5311	1.8197	1.6781	1.696	2.585	2.26	2.3757	2.1243	1.6599	1.1243	1
CCL28	x	1	3.9307	1.0072	2.3103	1.1699	1.5211	1.4594	1.0772	6.9679	4.0583	1.4751	1.4383	2.858	1.2265	1.1243	4.5892	6.4927	1	4.9016	4.9184	1.3618	1.2141	3.9598	2.4568	1.6826	4.1235	3.0976	5.4406	6.0272	7.6179	1.1506	1.8115	1.2449	4.1359	1.8197	1.0426	3.9402	4.0575	8.04	3.6633	1	1.6599	1.1243	3.4919
CCL3	x	9.2081	8.8225	7.225	9.0497	5.9329	9.3737	8.0041	9.1832	9.0378	9.2712	9.959	8.1867	9.4023	8.9899	6.6389	10.2883	8.9302	7.6193	8.2913	8.4539	7.6147	8.5462	8.0166	10.697	9.5	8.9906	8.1184	8.1111	8.429	8.9811	7.9056	8.2666	9.5649	9.1786	7.0729	9.2489	8.9873	5.9526	6.6858	6.4084	8.0005	9.226	8.7948	7.3266
CCL3L1	x	9.225	8.8115	6.8879	9.0593	4.641	9.3655	7.1578	8.9769	8.783	8.9589	9.2445	7.1942	9.1744	8.4595	5.6144	9.8248	8.4097	6.8377	7.1834	7.8577	6.29	7.6627	7.4465	9.9845	8.7059	8.4143	7.4175	7.1575	8.7358	7.9759	7.3688	7.1026	9.384	8.7196	6.0505	8.8992	8.9725	4.9477	6.2498	5.1334	7.2305	8.452	7.9641	6.6629
CCL4	x	8.7415	7.8542	6.7192	8.5044	5.4479	9.6641	7.7808	9.5153	10.003	9.3334	9.2232	7.9184	8.8123	8.465	5.5792	10.3555	9.0381	7.2094	7.0912	7.5425	7.335	7.3024	7.4344	11.132	9.5347	8.7952	8.4148	7.4375	7.2677	7.7002	7.2809	7.3664	9.2109	9.5155	6.7724	9.4713	9.229	6.5254	7.4727	6.059	8.6	9.727	8.167	6.3916
CCL5	x	9.6097	8.3586	8.0123	10.8453	8.5173	11.0306	9.3738	9.7166	11.9715	11.1772	10.0123	9.7002	9.9316	8.9279	6.4575	11.3866	10.5537	6.5278	7.9933	8.0301	9.7693	7.9886	9.1459	13.2008	11.5228	10.3038	9.6804	9.3121	12.5499	9.0827	8.7035	8.1819	8.5213	10.3738	9.3578	10.4777	10.6477	8.7225	9.9509	7.9957	9.9708	10.9515	9.1642	7.8004
CCL7	x	1.257	3.9307	3.2987	1.4647	4.1276	3.5632	2.5993	3.774	2.3363	4.8822	4.9369	5.4067	3.7835	3.6381	2.9523	5.6531	4.4502	3.3248	4.8273	4.9184	4.3334	5.1973	4.3169	5.6871	3.8115	6.7499	5.0148	4.3576	3.8053	4.557	2.4033	5.0045	4.6747	5.6619	4.5385	4.1691	3.4621	2.7824	3.6253	3.4607	3.9672	4.9165	4.2319	2.269
CCL8	x	6.6162	6.0689	4.5179	6.7388	4.904	7.5388	5.0921	7.3975	5.8271	8.2385	6.9673	6.1233	7.7758	6.1821	4.1018	7.5042	7.0823	5.6639	5.6259	7.2696	6.1375	7.3381	7.0461	7.3562	6.9318	9.3944	5.9081	6.5987	6.4535	6.0233	6.1791	6.0706	6.754	6.4788	5.2642	7.0218	6.0715	4.3363	6.3423	5.2001	7.9907	6.111	5.7895	5.5829
CCND3	x	8.6744	10.7411	8.5267	10.4948	10.152	9.4985	9.2792	8.0611	9.6574	10.5224	10.3306	9.5042	10.1543	10.3217	8.9668	10.4496	10.1826	8.8599	8.915	8.0833	10.6729	8.7453	9.093	10.8698	10.0961	9.2183	8.9876	9.8902	8.5072	10.923	8.1609	10.6769	9.3721	10.1402	11.319	10.1083	11.3356	9.3788	9.4044	10.1642	8.776	9.6707	9.7403	8.9019
CCR1	x	8.2082	6.5401	4.6392	8.0003	5.7777	8.4071	6.5501	6.1765	7.9579	7.942	8.7484	6.6978	9.0229	6.8997	3.8885	8.0502	7.6432	6.6343	6.3375	6.9222	6.8571	6.7871	6.5586	7.6424	7.4513	8.3157	5.8597	7.8376	6.7503	6.3834	6.383	7.6979	6.6194	8.012	5.4426	8.2934	7.6595	4.9882	7.4171	7.2263	7.5904	7.3212	8.0044	5.8311
CCR2	x	6.5578	6.3696	4.0772	8.888	5.6758	7.6772	6.7035	5.9882	8.609	8.3132	7.6569	6.9373	7.8388	6.5546	2.7137	8.5129	7.1734	4.4854	5.8298	5.1538	6.0717	1.2141	6.2897	9.1617	8.3144	7.1109	6.2079	6.8582	5.0179	6.8834	5.511	5.8374	5.6513	7.7906	6.3482	7.867	8.0469	5.0281	8.6436	7.3709	4.1194	7.9946	7.0303	5.0777
CCR3	x	1.6599	5.0241	1.0072	1.6826	1.1699	5.0997	2.1077	1.0772	4.2016	1.3785	4.6599	1.4383	3.7835	1.2265	1.1243	3.861	4.1755	4.541	3.8972	3.7323	1.3618	2.6781	1.2987	4.327	2.8914	1.5558	1.5753	3.4529	2.1309	1.7268	1.1506	3.2525	3.1811	4.5292	6.0505	3.5423	3.3448	2.585	3.4141	1	1	1.6599	4.5546	1
CCR4	x	3.5509	3.757	2.969	6.5624	1.1699	4.7442	5.785	5.2902	7.1652	5.2292	5.7968	6.2897	5.3554	4.8324	1.1243	6.6838	6.251	2.696	5.1655	2.3951	5.7735	1.2928	1.2987	6.0224	6.8236	5.2001	4.8263	6.7343	3.319	5.2238	2.025	1.8115	4.9561	5.811	1.8197	7.1877	6.9976	3.61	5.9107	3.841	2.1243	6.666	5.3219	3.6485
CCR5	x	6.9696	5.6882	4.8043	7.578	5.2728	8.1838	6.5501	6.6437	9.3046	8.0767	6.6717	6.5215	6.7735	6.1821	1.1243	8.1745	7.2827	4.2373	5.1039	5.5333	7.1718	1.9146	6.5362	8.5334	8.2636	8.1373	6.7225	7.1184	5.8181	5.5423	6.465	5.1131	5.2954	7.3618	6.3923	7.497	7.8337	5.436	7.9741	6.059	6.9149	6.7553	6.645	5.3747
CCR6	x	5.3402	4.7735	4.3854	8.1234	4.7115	6.9989	5.6404	5.5163	7.4668	6.7768	6.332	6.9172	5.7832	6.2596	5.1711	6.5059	6.073	3.1906	5.7913	5.1173	6.5538	5.7848	5.9588	6.9473	6.9318	5.5367	4.8263	6.3512	6.5306	7.232	4.4848	7.6081	6.5149	6.6469	6.3027	7.8993	7.6718	5.406	6.9237	4.6513	4.497	7.1117	5.5201	5.1052
CCR7	x	4.4995	2.2839	1.4854	7.0183	1.9146	6.8193	5.4796	5.1623	8.0786	5.785	5.0959	6.3512	4.8575	5.9523	4.9131	6.65	6.682	1	5.7517	2.8156	7.649	1.2141	3.9598	6.2093	6.8514	6.6376	5.5901	6.8343	4.5103	7.7002	1.1506	2.1763	3.9937	5.6619	4.9467	7.8605	8.3822	4.5699	7.0929	3.225	2.1243	8.5467	6.7749	4.9026
CCR9	x	1	1.4489	1.0072	1.4647	1.1699	1.5211	1.4594	1.0772	1.4168	1.3785	1.4751	1.4383	1.0635	1.2265	1.1243	1.7613	1.1763	1	1.3219	1	1.3618	1.2141	1.2987	2.4568	1.6826	1.384	1.5753	1.541	1	1.7268	1.1506	1.8115	1.2449	1.5059	1.8197	1.0426	1	1	1	1	1	1.6599	1.1243	1
CCRL2	x	6.9054	7.1964	5.0426	7.668	5.126	7.6234	6.3475	6.7514	7.0058	7.3015	8.501	6.6738	8.6344	7.2558	4.3723	8.9557	6.646	6.019	5.669	6.2771	6.8175	6.68	6.2067	8.2651	7.4872	6.6141	6.4229	6.6269	4.7436	8.0405	5.0072	7.1026	6.7354	7.3778	5.8748	7.3646	7.083	4.8171	6.2657	6.9733	6.3959	6.6964	6.8941	5.3523
CD14	x	10.7355	9.4934	8.0996	10.7485	8.6663	11.3543	9.2211	9.2865	10.0605	10.4163	11.0706	9.8676	10.8829	9.6533	8.6316	11.3724	10.7044	10.0829	9.6744	9.2085	10.3492	9.8706	8.904	10.8663	10.3414	10.6718	9.3226	10.6545	9.3665	9.4913	9.9964	10.0536	10.2332	11.2676	8.5017	11.2198	10.8247	8.0847	9.7825	10.5197	10.5582	11.0781	11.1965	9.617
CD160	x	3.106	3.9307	1.0072	1.6826	1.1699	4.2713	1.4594	2.272	4.327	1.3785	1.4751	1.4383	1.0635	1.2265	1.1243	1.7613	1.1763	1	1.3219	1	1.3618	1.2141	1.2987	2.4568	1.6826	3.6554	1.5753	1.541	1	1.7268	1.1506	1.8115	1.2449	1.5059	1.8197	3.254	4.1651	3.1144	3.2972	1	1.8032	2.6826	1.1243	1
CD163	x	10.3838	10.1734	7.3723	10.3334	8.0858	11.2305	9.3233	9.1414	9.8523	10.7327	10.5177	9.4871	11.1197	9.7946	7.7571	11.3724	10.9653	8.5244	8.906	8.8663	12.8166	10.6951	8.5861	10.9669	10.1917	10.6225	8.9066	10.9419	10.0848	8.8788	9.5205	10.1775	9.4191	10.5954	8.3421	10.6045	10.491	7.006	9.5616	10.3944	9.8899	10.1703	10.6438	8.8902
CD164	x	11.5142	11.1715	12.2026	11.2403	10.5098	11.3899	11.3426	11.1343	11.1168	11.0651	11.8762	10.899	12.5574	11.7936	10.9998	10.3815	11.6525	11.6661	11.4361	11.9227	12.0165	12.1761	11.5503	11.311	11.7271	11.8006	11.8022	11.4503	11.6064	12.6075	10.9062	11.3664	12.1555	11.247	11.9975	11.5203	11.4771	10.8106	11.5131	11.8768	10.8147	10.8871	11.3613	11.4961
CD180	x	7.5573	6.5132	4.9045	8.9405	4.7787	7.7913	6.0749	6.2623	8.1051	7.8747	7.5093	7.412	8.1516	5.9208	5.0219	9.069	6.5127	9.6419	7.4038	5.4764	6.2309	5.4353	6.6452	7.8811	8.2427	6.8739	6.087	8.0185	5.667	7.0177	5.4313	6.4474	6.3054	7.5713	5.8748	8.9494	8.4972	4.5154	7.8745	7.2812	5.9047	9.5301	7.6707	5.3971
CD19	x	6.2828	5.3023	5.3219	9.6318	5.1767	7.729	8.0525	6.9191	9.7044	9.1744	6.6463	8.7234	6.6541	5.8557	7.4422	9.1255	7.6432	5.6387	7.9147	5.8107	6.7134	5.8846	8.1778	9.2063	9.2249	6.4378	6.6673	7.1767	4.1035	9.3909	5.6921	6.6769	6.3547	6.4182	7.6831	9.8927	9.7619	5.5497	8.8466	5.9272	4.7038	10.4632	7.3128	4.9635
CD1A	x	3.2311	5.3023	2.541	8.4548	5.2257	6.3745	1.4594	4.4944	5.694	3.9126	5.0184	7.2598	5.43	5.2924	3.6392	4.0807	5.4786	4.541	4.3847	4.2884	9.6419	4.1898	5.4346	2.7203	6.3254	4.251	5.1815	5.6194	8.4913	4.6921	1.1506	5.9586	4.511	7.9597	4.5385	4.6041	6.765	6.6197	4.6398	2.943	1	6.4333	6.323	5.1318
CD1B	x	1	1.4489	1.0072	4.1085	1.1699	5.0997	1.4594	1.0772	1.4168	1.3785	1.4751	3.9203	2.6253	1.2265	1.1243	1.7613	3.3909	1	1.3219	1	1.3618	1.2141	1.2987	2.4568	4.6473	1.384	2.7181	1.541	1	1.7268	1.1506	1.8115	1.2449	1.5059	1.8197	3.6668	5.1391	1.2869	1	1	1	1.6599	3.0339	1
CD1C	x	5.3125	4.4705	1.0072	8.1944	4.5674	6.5577	5.0157	4.9203	7.4253	4.3125	7.0473	7.4824	7.3837	6.575	2.9523	1.7613	6.5127	3.4463	3.5729	3.9973	7.5914	1.2141	1.2987	4.6182	7.5048	1.384	6.8014	6.6545	5.9914	6.9919	1.1506	5.6337	5.0184	7.3292	3.4033	7.045	7.6718	5.3125	6.3423	5.1334	1	5.8112	6.5395	4.1449
CD1D	x	6.0821	5.1699	4.1603	7.1128	3.3219	6.4067	5.3618	4.811	6.8265	6.712	6.1981	6.0132	6.6848	5.983	1.1243	7.3226	5.7396	6.8817	5.5354	4.2203	4.4416	4.5558	4.6029	4.327	6.6758	5.2619	6.0005	4.7131	3.1985	5.7417	5.3473	5.9586	5.7279	5.8575	3.009	7.1345	6.958	4.7714	7.3593	5.2638	3.7049	6.8664	5.7895	2.8856
CD1E	x	1.9782	3.9307	1.0072	7.0568	1.1699	4.2713	1.4594	1.0772	4.327	1.3785	5.0184	5.7186	4.2638	3.6381	1.1243	1.7613	4.2728	1	1.3219	1	6.8374	1.2141	1.2987	2.4568	5.6241	1.384	5.9551	4.9098	5.121	2.8895	1.1506	1.8115	1.2449	3.9764	2.4647	4.6656	6.126	3.7115	4.314	1	1	2.6826	5.2787	2.269
CD2	x	5.6619	3.3306	3.1424	6.9985	2.9088	7.2679	4.6633	5.1173	8.0516	6.4463	5.6508	6.258	6.1572	5.3409	1.1243	7.0898	6.152	3.1906	4.9016	4.585	6.8765	1.2141	4.4189	7.9083	7.5222	6.2055	5.704	6.1715	4.7866	1.7268	4.634	1.8115	3.7214	6.5371	3.9681	6.9981	7.1979	4.7236	6.5759	5.0272	5.1538	6.7553	5.5201	3.5729
CD200	x	8.3422	8.6959	5.9803	8.4975	7.3512	8.0878	7.8149	6.9836	7.9384	8.5037	9.3547	8.6518	8.0006	7.0528	6.7057	8.6648	7.9463	7.5046	7.8318	6.9327	7.6714	7.1096	6.5133	9.0065	8.2841	7.2547	7.0373	8.3746	10.5414	7.9221	7.39	7.3218	8.1128	7.9808	7.6471	9.6084	8.9848	5.6035	7.94	8.0734	6.8295	8.756	7.9777	8.8035
CD207	x	4.1018	7.2301	5.7024	8.4182	5.3187	2.6323	1.4594	1.0772	4.7409	1.3785	4.4403	5.0085	4.6854	4.8324	2.9523	1.7613	4.8161	1.5558	1.3219	3.281	7.7365	1.2141	3.8176	2.4568	4.8812	4.251	4.8263	5.2365	9.0896	5.3103	1.1506	5.8374	4.8904	7.2268	1.8197	2.4087	5.3978	5.3441	3.6253	1	3.3827	1.6599	6.2128	4.9635
CD209	x	6.6612	5.7819	3.7929	6.8527	4.2265	8.3253	3.257	5.5163	7.0966	6.6443	6.8607	6.4102	7.3164	5.7159	3.157	5.96	7.4895	4.541	6.3375	5.4472	7.6824	5.09	5.5735	5.6871	6.7663	7.628	5.0148	6.76	6.5554	4.8151	6.3616	6.3621	7.0662	7.191	3.4033	7.8138	6.7302	4.6229	6.2014	7.6823	4.9662	6.2405	6.8505	5.9561
CD22	x	6.9148	5.588	3.5668	9.484	5.4883	7.9635	7.1399	6.5275	9.6089	8.1518	7.9024	8.4343	8.2004	7.9371	6.1334	6.7493	8.0734	5.7374	6.9409	5.1538	6.9516	4.8475	7.8443	6.9473	8.9311	6.9881	6.8764	8.3495	2.7613	9.7982	5.8225	6.3621	5.765	7.2617	6.9304	9.7496	8.9474	6.3323	8.477	5.6212	3.3827	9.3119	8.0371	4.7729
CD24	x	13.2284	11.4517	13.1001	11.0238	12.0467	12.6405	15.412	9.3613	13.3891	10.7122	11.6611	10.9682	11.0942	12.2024	14.4972	11.9551	11.362	13.9778	12.7224	11.5254	11.6121	13.8372	12.0874	15.3418	9.3762	12.8808	14.0277	12.5378	14.4592	13.7598	12.8306	12.947	13.836	13.2866	13.3224	10.6326	12.5252	12.6182	12.9619	12.2868	13.0994	11.9237	11.996	13.3533
CD244	x	5.9791	2.2839	1.926	6.1278	1.9146	6.4992	2.1077	4.3448	6.2628	5.7425	4.6599	4.4568	5.839	4.3554	1.1243	6.5797	5.6334	1.9373	9.2388	3.6323	5.0997	1.2141	3.0479	7.825	6.8236	5.5367	3.6473	5.1615	4.5103	4.6921	1.1506	4.6194	5.2954	4.6392	3.4033	5.1247	5.3978	4.9882	6.0081	3.9991	5.7032	4.568	4.6253	4.3406
CD247	x	7.5272	6.6184	6.1936	8.9198	5.9907	9.0511	7.2602	7.2374	9.9382	8.6888	7.5511	8.1951	7.7025	8.0793	4.856	9.3584	8.7932	4.7923	7.8692	6.3259	8.9401	5.5616	7.5844	10.2201	9.3762	8.8962	7.7973	8.4316	5.7554	8.2625	6.9227	7.2759	7.2725	7.949	6.4767	9.1718	9.0639	6.8701	9.0566	6.4907	8.072	8.6513	7.5759	6.7079
CD27	x	7.9915	5.8699	6.3439	11.0005	5.9621	9.0663	8.5543	8.1425	10.3679	9.9083	7.2468	8.6146	8.2832	7.2173	6.1811	10.4372	8.1588	3.9373	9.8203	5.5333	8.1413	4.6346	8.5304	10.1012	10.2813	8.5934	7.182	8.8026	6.5797	8.7612	7.4108	6.8437	7.3474	8.3812	9.3634	10.2082	10.6446	6.3945	10.5817	7.6705	6.1711	10.8023	8.0754	6.7256
CD274	x	6.5092	6.3696	5.5558	7.3172	7.3621	9.9197	5.7385	9.1969	8.1899	8.6775	6.9256	6.3512	7.2251	10.1439	6.1811	9.1194	8.3773	4.6467	5.7517	8.2533	7.0911	5.9474	7.2941	8.4055	8.6906	7.27	9.3047	7.6306	7.7797	5.6784	6.2733	4.7592	6.0603	9.0645	4.1843	7.7373	7.6093	7.3423	6.9337	6.2282	9.5788	8.0068	7.5848	6.3237
CD276	x	10.4821	11.1552	10.616	10.0995	10.4494	10.4809	10.1966	10.2459	10.1794	11.3449	11.5608	10.6871	10.7131	9.8479	9.6996	10.608	10.934	10.2836	10.5716	10.5432	11.5287	12.3579	11.0579	10.4691	10.6768	11.777	10.1107	11.3765	10.2476	10.3399	10.4861	10.2887	10.6243	11.5012	10.2445	10.9291	10.537	10.8063	10.041	10.7445	10.7666	11.1851	10.7872	10.8347
CD28	x	5.3677	3.0583	3.5668	6.9378	2.6462	6.7203	6.1833	5.4812	8.0149	5.5084	6.6717	6.2254	6.0431	5.433	2.9523	6.4281	7.3624	3.7613	5.0396	1	5.8926	5.033	5.0466	6.5229	6.2852	5.5859	4.6094	6.4803	3.6299	5.8027	4.025	3.8629	5.9038	5.7134	6.1045	7.4886	7.5964	3.8063	6.7207	3.841	4.0453	6.8929	6.1179	4.0909
CD33	x	5.9248	5.0241	2.266	6.9985	4.2265	6.8193	4.1961	4.4944	5.6467	6.4727	6.4248	5.0832	6.857	5.8885	1.1243	5.9035	6.073	3.6633	4.3847	3.5236	6.6013	5.1973	4.0883	6.2943	6.8514	5.5367	5.4663	6.9278	3.9625	5.5423	5.0072	2.1763	5.1355	6.5653	2.4647	6.1457	6.1787	3.9782	5.5975	4.4469	4.841	5.3579	5.7586	4.2456
CD34	x	6.2538	7.7653	6.1936	7.8102	6.7609	7.5241	6.8641	6.9962	6.0613	7.8448	8.9748	8.0634	8.0723	7.4667	6.3981	8.0372	7.7143	8.1097	7.3114	6.1006	8.6329	6.3246	6.8596	7.5064	7.94	7.5681	6.8269	7.5739	5.3074	7.8519	5.6223	7.6804	7.6531	6.9973	6.9304	8.244	7.5704	6.0332	7.4862	7.6939	6.3507	8.4067	7.3128	7.5311
CD36	x	9.6126	9.7292	7.2633	10.0454	6.9325	9.2327	8.7897	7.849	8.1566	8.4517	10.3797	8.6083	11.8726	9.677	7.8848	8.024	10.3787	7.0452	8.906	7.4862	10.3527	9.1144	7.2395	8.7295	8.8299	9.3344	10.3062	7.5148	7.2826	9.3809	7.9419	9.291	8.2029	8.7259	6.5948	9.6714	8.6448	7.6598	8.2808	9.1696	8.0627	9.4565	9.6158	9.2225
CD37	x	6.5931	6.308	4.0772	8.4475	4.4074	7.851	6.6288	6.0376	8.346	7.9326	7.6569	7.0344	8.0488	7.3175	6.5143	7.8106	8.1965	5.8076	6.4898	4.785	7.809	4.1898	6.0248	8.286	8.9311	6.7925	6.1285	7.251	5.0179	8.5378	6.2034	6.4883	6.1745	7.5989	6.6321	8.6715	8.9525	4.9054	7.7338	5.669	8.0485	9.4296	7.9573	5.5632
CD38	x	7.5692	6.308	5.5248	9.5995	5.9033	8.6074	7.5165	7.8211	9.2184	11.0651	5.9293	7.9684	7.6949	6.2847	7.2875	10.5004	8.3662	5.2928	9.8083	7.0047	6.9516	6.5644	8.0487	10.5141	8.6751	8.2862	7.2954	7.776	4.4053	7.5307	7.2113	9.0185	6.9904	7.8025	9.2659	10.5996	10.0976	6.4248	9.6932	8.019	6.4107	9.6319	7.7038	7.1085
CD3D	x	8.5895	7.162	7.4656	9.7004	6.976	9.8858	8.1537	8.2875	10.8313	9.2447	8.712	8.9139	8.3758	7.9291	4.2876	10.0814	9.2172	4.4276	7.8876	6.7049	8.9765	8.3964	7.8443	10.7241	9.9717	8.9156	7.6768	9.3336	7.915	8.5015	7.6836	7.2042	7.8719	9.1832	7.5724	9.812	9.944	7.1926	9.0814	6.7576	7.2958	9.9578	8.2915	6.7773
CD3E	x	7.1304	6.2102	5.9803	8.9145	6.073	8.8608	7.7459	7.5243	10.0514	8.391	8.026	8.0907	7.8926	7.5718	3.7698	9.2663	8.528	3.3248	6.7926	5.4472	8.6555	4.9736	7.1236	9.8644	9.1429	7.9714	7.182	8.1111	6.1625	7.7931	7.0209	5.9586	6.8255	8.2995	7.2271	9.0734	9.2165	6.58	8.2533	5.9467	6.7385	9.267	7.6791	5.6209
CD3EAP	x	7.4067	7.5155	7.6717	7.0183	8.3063	7.4016	8.273	7.3975	7.9772	8.7863	7.2298	8.4415	6.7878	8.2788	8.2117	8.1261	7.4168	8.7721	6.4157	8.5566	7.839	9.0003	7.5844	7.2324	7.6702	8.5383	7.8354	7.4844	7.8109	6.5345	8.6518	7.8779	7.6727	7.7542	7.4524	7.571	6.4596	8.4714	7.7675	6.8643	7.8293	7.7118	7.6112	7.6788
CD3G	x	5.7687	4.5789	3.9882	7.1489	1.3334	7.1774	5.0921	6.0376	8.6395	6.5237	6.1627	6.4946	6.3425	4.0409	3.157	7.1394	6.8494	4.2373	3.7442	3.6323	6.4014	1.2141	4.9814	8.1095	7.8601	6.2369	1.5753	6.5108	5.4986	5.3103	4.2273	4.0917	4.4209	6.9551	4.3723	7.3553	7.1194	3.7115	6.3719	4.7876	5.0819	7.0659	5.2787	4.6673
CD4	x	9.7309	9.7726	8.0996	10.7762	8.2718	10.8434	9.3661	9.3948	10.1732	10.1676	10.677	9.952	10.5954	9.5567	7.841	10.9962	10.5778	8.2588	8.5727	8.2148	9.9054	8.6958	8.8088	10.6413	10.8728	9.3127	9.1012	10.1006	8.2622	9.937	8.9007	9.1517	9.3631	10.5972	8.9561	10.7128	10.6914	7.8271	9.3936	9.744	8.6631	10.6765	10.1819	8.251
CD40	x	8.4584	8.6959	7.1037	9.6286	8.2601	10.001	8.561	7.7781	9.2103	9.2523	9.1795	8.1086	9.1331	8.2088	6.2718	9.5993	9.0519	7.8635	9.6954	7.435	8.8398	6.6039	8.3616	9.3323	9.3472	9.8991	9.7517	9.3757	8.2883	8.9811	7.8684	7.3882	8.6551	9.2058	8.1497	9.6239	9.6216	7.6213	8.9084	7.8733	11.4858	9.307	8.3396	8.9976
CD40LG	x	4.926	5.7358	4.3854	7.5513	4.641	6.8193	5.8301	5.8567	7.3971	6.621	6.2329	7.1254	6.0898	6.8166	4.3723	6.717	7.2473	4.5951	5.904	5.2917	6.6696	5.3448	6.3681	7.4333	7.1035	5.8902	5.8597	6.3171	4.1035	7.2097	4.8329	6.4883	5.9038	5.3082	6.6321	6.8867	7.3201	3.8943	6.134	5.0989	3.8846	7.4337	6.5211	3.855
CD44	x	11.3463	11.6863	9.9647	13.0718	11.9299	12.8526	13.0363	12.6699	13.4992	13.3752	13.0758	11.8338	13.2639	12.3017	13.5212	14.2307	13.03	14.4206	14.2629	13.3216	13.3335	14.2156	13.1632	14.185	13.2373	13.6965	13.4145	13.5347	11.6347	13.1335	11.7341	11.815	11.6544	13.3592	12.3811	13.1946	13.0142	13.6231	13.2146	11.5245	10.9551	14.1995	14.8012	13.4585
CD46	x	11.606	13.4855	12.5005	12.8986	13.3115	12.9445	12.4784	12.3421	12.8428	12.558	13.1798	14.2612	13.3388	13.0801	12.4352	13.4255	12.6682	12.7712	11.5429	12.7337	12.131	11.6709	12.3313	12.9771	13.4063	12.5141	13.2925	12.5731	13.492	13.249	11.9343	14.7028	13.2594	13.0178	13.2749	13.4149	12.9274	12.2199	12.1833	14.0586	12.0204	12.349	11.93	11.9458
CD47	x	10.5659	12.1525	9.3271	12.6513	13.3827	13.3343	11.7773	12.0876	11.8053	11.7674	12.1496	10.6796	12.2907	13.0126	12.3667	11.7131	13.0168	12.1366	10.8488	10.9818	11.6744	10.1181	11.9602	12.0903	12.7525	12.0959	12.1036	12.1322	12.4074	12.3819	10.7109	12.2481	11.8996	12.7319	13.0629	12.581	13.0948	12.2064	11.703	12.3914	11.8025	12.0297	11.782	11.0204
CD48	x	8.6744	7.4741	5.2854	9.9816	6.8878	9.5133	8.4424	8.1704	10.6104	9.574	9.1344	8.7748	8.9295	7.9371	6.0332	9.4982	8.8496	6.1685	7.8506	7.1568	8.5078	6.1749	7.1385	10.0348	9.3226	8.7419	7.8602	7.8966	6.6154	9.3405	6.8784	7.076	7.711	8.2128	8.3644	9.8372	10.077	6.803	9.4622	6.8948	7.6908	9.8402	8.0627	6.578
CD5	x	6.5814	6.1761	5.9803	8.177	5.8102	8.3992	7.1753	6.5275	9.4733	7.5188	7.6181	8.1611	7.7025	7.2558	9.6538	8.6041	8.3214	5.6387	8.0017	5.8334	8.0503	5.1973	6.8041	9.3222	8.6828	7.7301	6.5195	7.8133	5.8384	7.9221	6.6865	7.1542	6.8429	7.6526	7.3664	8.7655	9.0165	5.7769	7.9837	6.0768	5.7735	8.7415	7.0688	5.7474
CD53	x	10.6346	9.8313	8.2357	11.7324	8.7729	11.6938	10.2722	10.1592	12.0649	11.2426	11.3324	10.4839	11.2619	10.6238	11.2735	11.8877	11.334	9.2115	9.801	9.1071	11.257	9.5338	10.185	11.9251	11.5453	10.5593	9.9351	10.6983	9.37	10.6545	9.779	9.8802	9.9057	11.0424	9.7796	11.6592	11.6813	8.7073	10.932	9.7014	9.9354	10.9719	10.4275	8.8646
CD55	x	5.225	5.9119	7.05	6.6906	5.7447	4.9326	5.3618	4.8669	5.5472	5.7425	6.7214	6.439	6.7151	6.1001	7.4422	5.6531	6.8174	7.0833	5.9397	6.7171	6.2005	5.2483	6.0568	4.861	6.6122	6.0032	4.9236	6.5987	7.0841	6.5345	4.9514	6.8748	7.9699	6.6203	6.3482	6.7658	6.6203	6.8701	6.3572	6.9148	6.7267	6.9445	6.6107	6.1119
CD58	x	8.8501	10.0424	8.8746	9.5665	8.849	9.3939	9.3738	8.9546	10.107	9.4864	10.2589	9.4024	10.3217	9.3357	8.4443	10.1436	9.7987	9.8048	9.4515	9.5805	9.8303	9.5028	9.1272	9.892	9.3666	9.8991	9.5301	9.9527	9.6399	9.9096	8.0785	9.1324	9.0926	9.9894	9.0827	10.0302	9.588	10.0985	9.3646	9.1402	7.9252	9.0837	9.3212	10.2041
CD59	x	11.6082	13.119	11.6408	12.7926	12.2951	13.0704	11.8721	12.2729	12.6173	12.3711	13.2246	12.3339	13.33	12.5855	11.6915	12.615	13.0836	12.2874	12.8876	12.6491	13.4415	14.2001	12.8944	14.354	13.2537	12.3082	11.8463	13.404	12.2769	13.8574	11.5096	12.4084	12.635	13.5478	13.3927	12.5094	12.3527	11.8064	12.3837	12.8782	11.3994	12.4858	12.2231	12.1812
CD6	x	6.3533	5.4236	5.8605	7.285	4.4074	7.8274	5.6404	5.6812	8.3236	6.9551	6.7927	7.4962	6.3993	5.5195	6.6559	8.3324	7.1089	4.3038	5.9397	4.585	7.2483	1.2141	5.9588	8.9938	8.0876	6.8133	6.8014	7.5298	4.8278	7.1407	5.0072	6.0157	6.0303	6.7733	6.1045	8.0734	8.1862	5.4653	7.0014	4.3909	6.0815	7.8399	6.323	4.5129
CD63	x	13.7961	14.9116	14.1203	14.8467	14.0362	14.3759	13.3551	14.5999	13.9351	14.8196	15.2169	14.7932	15.0233	14.389	12.5288	15.2485	14.6122	13.3832	13.8096	13.3291	14.7995	14.9739	13.5252	14.6682	15.3169	13.645	13.7133	14.998	14.1398	15.209	13.555	14.9693	14.6291	14.956	15.5356	14.6092	14.101	13.0422	13.3926	15.0282	14.1207	15.5634	14.6814	13.6902
CD68	x	11.0028	10.6602	8.3334	11.1783	8.3729	11.4854	9.3273	9.8103	9.3716	10.7663	11.5819	9.7295	11.8469	10.8455	8.1046	11.6438	10.9115	9.4046	9.2026	9.1531	10.6701	10.0887	10.0105	10.8732	11.4575	10.8698	10.0952	10.9586	8.6201	10.2083	9.3228	9.6698	9.8294	10.9808	9.4547	11.2044	10.8694	8.7496	9.612	9.6109	9.9328	11.1291	10.9797	9.1508
CD7	x	7.0649	5.2376	5.2091	7.5647	5.5279	8.4694	7.0473	6.9322	8.6929	8.614	7.0666	7.1942	6.5239	6.8504	4.856	9.1007	7.8309	5.5043	7.1834	5.6659	8.1493	6.9342	7.0461	9.5117	8.3244	8.0698	7.5606	7.8496	5.6441	7.7318	6.5983	6.9352	7.3352	9.2716	6.1566	8.2135	7.7893	6.9654	7.6816	4.9519	6.8403	8.9001	7.0173	6.5877
CD70	x	2.8197	3.0583	2.541	4.7021	3.1293	1.5211	6.603	4.2645	6.5206	5.2292	4.0321	5.1538	4.8022	3.7856	5.9803	6.1657	4.0712	6.8598	6.9583	1.7949	3.4249	1.2141	1.2987	6.3747	5.6871	2.6229	1.5753	6.7852	3.319	2.3505	3.3477	1.8115	3.384	4.8379	1.8197	5.2895	5.3374	2.9579	4.6876	3.5656	5.8186	7.0659	3.6893	4.0909
CD74	x	13.4794	13.091	11.0267	15.2081	11.6931	15.008	12.9398	13.7833	14.3939	14.3969	14.2457	13.3548	14.468	14.0764	11.4691	14.9516	14.7875	11.9084	12.8905	12.3262	14.7551	12.4375	12.9885	14.7712	15.7521	13.9801	13.816	14.952	13.2827	14.5979	12.8486	13.1146	13.1825	14.9743	13.6952	14.7208	14.8479	12.3117	14.1772	13.2193	15.4633	15.014	14.6562	12.1384
CD79A	x	7.9915	6.0689	6.9597	11.772	7.2719	10.1028	9.8771	8.7286	10.8233	11.3887	8.8298	9.4768	8.6265	7.2683	8.6057	12.3494	8.9671	4.6971	11.3592	6.9007	7.1076	6.1212	9.8351	11.9334	11.2394	8.9347	7.4668	8.7902	6.761	10.3679	7.8684	7.2759	8.2096	8.451	10.0686	11.5245	11.886	6.4832	11.9847	8.1344	4.1194	12.9942	9.0975	7.3033
CD79B	x	6.2685	5.8265	5.0862	9.8088	4.904	8.3668	7.7221	6.7063	9.7802	9.6508	7.2803	8.8407	7.3553	6.9473	7.555	9.7021	7.5491	5.1202	8.3914	5.691	7.156	8.5714	8.1558	10.1419	9.4371	7.4797	7.53	7.9533	5.2172	9.9738	6.5427	7.2759	6.9904	6.9118	8.3194	9.9087	9.7676	5.406	9.234	6.4639	4.8841	10.5697	7.9015	5.7983
CD80	x	6.4718	5.6882	3.7929	7.6428	4.2265	7.5241	5.6404	6.6908	7.7832	7.5684	7.1774	6.6496	7.641	6.8504	3.9991	8.0372	7.2352	5.9791	6.0085	6.3887	6.4796	5.033	5.9246	6.999	7.6702	7.4534	7.1217	8.1793	6.0796	5.6118	5.2114	5.5592	6.2016	8.1767	4.6876	7.912	7.6157	5.2464	6.5242	5.4941	7.5102	7.0889	7.3021	5.3747
CD81	x	13.14	14.5772	11.4698	13.9665	13.468	13.6294	13.627	13.2177	13.246	14.3202	14.5392	14.2142	14.3093	13.7346	12.8721	14.2855	14.131	13.3485	13.3982	13.026	14.0246	13.8623	13.1173	14.1027	13.9	13.398	12.9692	13.8521	11.7014	13.5833	13.022	13.7219	13.7141	13.4175	15.1314	13.983	14.1523	12.8111	13.2284	14.2088	12.9047	13.907	14.0229	12.7241
CD83	x	9.0133	9.3169	8.8465	10.6464	8.99	10.5564	9.9454	10.1592	9.9674	9.8368	11.1269	9.6024	10.4761	10.5817	8.9358	10.474	10.7098	9.0428	8.3522	7.73	8.3221	8.2418	9.7811	10.5317	11.078	9.363	9.755	9.6124	8.0432	10.4076	8.7533	8.7341	10.3394	9.6336	9.242	10.9283	10.7685	7.855	9.0837	7.8475	9.129	10.6339	10.812	8.1598
CD84	x	9.2344	8.1013	6.4963	9.8003	7.373	9.8036	8.3447	8.4099	10.0939	9.5556	10.2142	9.3124	9.9975	8.2601	9.0525	10.4323	9.666	7.9994	7.6606	7.5286	9.961	8.0616	8.2347	10.9175	10.3365	8.9906	8.8333	10.1329	7.4372	9.8746	8.4995	8.4943	8.1826	9.5583	7.8664	9.8603	10.0654	7.0257	8.9407	8.2725	8.3846	9.4251	9.6773	7.5311
CD86	x	7.2235	6.4575	3.4383	7.8655	5.1767	7.851	5.9577	6.7662	6.097	7.1631	7.3917	5.7645	7.6873	6.0429	4.9686	7.2566	7.6703	5.8525	5.8674	6.1377	7.1076	6.3007	6.0248	6.999	7.257	7.4534	6.2079	7.1184	6.9221	4.557	5.7586	5.8374	6.4931	7.4852	5.1659	7.8138	7.5835	5.5497	6.7879	5.7382	7.3809	6.9696	6.5755	5.3747
CD8A	x	7.9513	6.6184	6.1328	9.1468	7.1507	9.3028	7.5165	8.4192	10.3141	8.8478	8.4056	7.8561	8.318	6.7464	3.6392	9.0431	8.76	5.1918	6.9756	6.1737	8.898	6.4385	7.6486	11.3237	9.7421	8.8864	8.1886	8.0911	6.6731	6.6713	6.9796	7.1026	6.7354	9.1084	7.5914	9.1041	8.9424	6.6834	7.9351	6.2282	7.8015	9.4432	7.4552	6.0431
CD8B	x	6.115	5.0241	3.6837	7.524	5.4479	7.4333	5.5354	6.382	8.7386	6.8387	6.1264	6.0509	6.5407	5.433	1.5993	6.8422	6.2746	5.6387	4.3847	4.1497	7.2631	3.9653	6.0248	9.1503	7.5048	6.7061	6.246	6.093	7.8565	5.8027	5.9129	7.5895	5.8359	6.8211	5.1659	7.156	7.0457	4.7714	5.9891	7.3636	8.1223	7.1778	5.3219	4.5534
CD9	x	10.3737	13.4201	11.9297	12.4689	13.1137	12.4634	14.3806	12.595	12.1415	12.0762	12.9631	12.4418	13.1815	12.7316	12.6064	11.0361	13.7762	12.0598	14.4075	15.1009	12.7481	12.976	12.932	11.979	12.9576	14.1843	14.6502	12.6211	13.5339	13.11	11.2667	13.05	12.9879	12.941	12.9428	12.2085	12.5283	14.6909	13.4235	12.6881	14.7402	11.9373	14.0875	14.961
CD96	x	7.5514	6.3391	6.8879	9.4409	6.7272	9.2769	8.1086	8.3426	10.3697	8.9355	8.465	8.8777	8.1681	8.1284	4.796	9.0881	8.8962	5.8743	7.0752	7.0443	9.1971	5.6775	8.2277	10.6734	9.5261	8.5874	8.2081	8.5902	6.7926	8.6985	7.0478	7.1542	7.4301	8.8168	8.0291	9.4734	9.4086	7.6016	8.4216	7.0746	7.7208	8.8603	7.7519	6.4981
CD97	x	9.054	11.0042	7.9014	11.1339	8.8174	11.2214	9.9037	10.8267	10.9625	11.0694	10.5317	10.825	11.2458	10.9957	7.8111	11.0013	11.1474	9.0904	9.8835	9.2577	10.7274	10.6126	8.9934	11.8862	11.2472	10.7194	9.3226	10.2117	8.4256	10.7309	9.2172	10.0087	9.887	11.0942	10.7198	11.2319	11.0444	8.7907	10.026	9.9651	9.2242	11.0651	10.2337	8.8765
CD99	x	12.4785	12.1542	10.258	12.1586	11.7279	12.3438	12.7667	11.9846	11.3751	13.4217	13.1552	12.0088	12.465	11.5884	11.5081	12.6161	12.2946	13.209	12.2174	11.7655	13.8444	14.25	12.1994	13.7973	12.2908	12.778	11.8808	13.233	11.0567	12.6064	11.003	12.5454	12.6225	12.742	12.2051	12.4028	12.4675	12.4091	11.8973	12.3391	11.3056	13.9787	12.808	12.5377
CDH1	x	11.7548	12.9164	11.2068	10.4896	12.184	12.1852	12.2617	12.6307	12.1632	11.1752	11.9253	11.8039	12.0649	13.3962	12.5542	10.1098	12.858	10.9381	12.6189	12.8226	11.4668	6.2008	11.8865	11.5329	13.2544	11.2149	12.8156	12.2658	12.3435	12.2785	11.0013	12.5173	12.3865	12.7921	12.3303	11.3387	11.5956	12.8465	12.4643	11.4824	11.6773	11.4058	11.7873	13.3996
CDH5	x	7.1855	9.2282	7.2913	8.712	7.8175	8.7334	7.5708	7.7561	7.3239	8.3349	9.9871	9.2082	9.4524	8.8548	6.6218	8.3848	9.6682	8.4534	8.1913	7.0443	9.1815	7.0957	7.3206	8.2004	8.2636	8.323	7.5144	8.4787	6.1785	8.377	6.4449	8.2188	8.6502	8.4281	7.0997	9.1823	8.8695	6.3001	7.7507	9.3216	7.1535	9.3119	7.6112	8.3736
CDK1	x	10.6003	9.3208	10.1938	7.1128	7.1633	10.0168	10.5935	10.2719	10.7413	10.2535	9.4461	10.9371	8.9455	9.6364	11.3556	9.3212	9.657	11.0215	10.3342	10.2281	8.3007	12.3294	9.6848	10.1012	8.2322	11.2649	9.708	8.1601	10.4974	9.0072	11.4748	8.691	8.7363	9.6269	7.8348	9.1718	8.1383	11.1108	9.7278	9.0706	11.1627	9.262	9.6244	10.5887
CDKN1A	x	7.4458	9.7409	9.3868	9.6445	10.2408	9.7915	10.2052	9.8575	9.7329	11.7078	11.535	9.2206	10.4728	9.7617	8.497	11.0589	11.0716	9.1182	10.0941	9.4074	10.3457	9.6209	10.194	10.9473	10.5969	10.0623	10.5294	9.584	9.731	10.0729	8.7816	9.8609	10.3622	10.7618	10.2713	10.7291	10.203	9.488	10.0672	9.136	9.608	11.2051	10.9997	11.1837
CEACAM1	x	7.3251	6.6184	5.4928	7.8326	8.452	7.637	5.4796	7.5501	8.3086	6.9551	7.1045	7.1772	6.8839	7.2808	8.2231	6.3029	8.2984	7.3253	5.488	5.1538	5.5975	8.4786	8.4364	2.4568	9.9135	8.4938	9.2065	8.3325	8.5293	8.6076	5.3899	8.9396	8.5267	6.8672	4.6876	7.6864	7.8283	7.5683	8.5818	6.3062	6.0056	6.9942	6.6619	7.0325
CEACAM6	x	7.7045	13.5833	8.896	13.1159	12.8297	12.1718	12.3203	14.3076	3.7431	13.763	15.643	8.1782	15.5093	12.7096	7.1861	13.2539	15.5008	9.2643	10.7692	7.9228	11.228	1.2141	12.744	7.9083	14.3836	10.5761	12.7446	13.6247	9.851	12.5565	8.5188	14.8661	12.287	13.0117	13.4564	14.4736	13.8165	11.2239	12.3735	13.0332	2.1243	11.4069	9.1789	10.5741
CEACAM8	x	2.2388	3.9307	2.7698	2.3103	2.3277	1.5211	4.0514	1.0772	1.4168	1.3785	3.2063	1.4383	2.3448	1.2265	2.9523	3.6017	5.054	3.852	4.1611	3.9136	1.3618	3.8379	3.4828	2.4568	4.3681	2.9579	1.5753	3.6848	1	1.7268	3.6576	4.464	3.1811	2.2418	1.8197	1.0426	2.3132	1	1	2.3757	3.257	1.6599	2.8094	2.269
CEBPB	x	10.6528	11.1431	9.7304	11.2958	12.1952	11.4929	11.0969	11.5038	12.7661	12.5364	12.0972	11.3669	11.6256	11.0107	9.2072	12.45	12.3563	10.2907	10.7505	12.1172	11.6279	11.4524	10.8366	13.4972	10.9838	11.2573	10.7462	11.3227	11.5323	11.057	9.9825	11.98	11.5741	12.1962	11.7282	12.5738	12.0059	9.4149	11.0858	10.7584	10.9595	12.0774	10.9343	11.1159
CFB	x	8.7649	8.1013	7.498	10.8287	7.9971	9.8453	8.3132	9.205	9.3825	9.2139	8.9438	8.0166	8.9644	7.9052	5.5792	11.9936	9.003	7.2931	10.2173	9.4225	11.1141	6.995	10.0267	8.9288	10.968	9.819	8.8333	10.6477	8.8702	10.5585	6.58	7.8468	9.2243	10.8201	9.2895	11.5073	10.0035	8.9827	11.2804	10.0065	7.6601	10.1703	8.9472	8.296
CFD	x	8.7363	10.3672	6.0693	9.3699	7.2005	9.7132	8.3212	8.0611	7.2467	10.0394	9.8655	8.557	10.2307	9.2559	7.2766	9.156	9.3062	6.4714	8.442	7.9386	7.4561	6.1483	7.8982	8.0373	9.2249	8.8415	8.9477	7.8255	5.7554	10.0097	7.7506	9.1064	7.4415	7.6656	9.5258	10.701	9.1455	7.9972	7.2836	9.3695	6.9253	9.6553	9.3476	7.6468
CFI	x	8.3457	10.9243	7.7479	10.8006	10.2948	10.1511	8.683	8.6434	7.9384	9.74	10.9088	11.5947	11.1477	9.8311	7.1977	10.9878	10.0548	8.2998	9.2244	7.9543	11.4213	7.1898	9.0461	8.9938	10.1419	8.4075	8.7495	10.7132	7.3619	11.2834	8.5568	10.7032	10.1273	11.5012	10.2263	11.0089	10.7941	7.1482	9.4978	10.7354	7.0906	11.0592	10.0819	7.4217
CFP	x	4.641	5.5354	4.1603	7.0568	4.1276	6.4067	5.6901	5.1623	6.6218	6.1532	6.2666	6.5481	6.6066	6.2344	4.1018	7.0383	6.4515	5.3565	6.5371	5.5607	5.7315	7.1096	5.6594	6.3747	6.4026	4.4764	4.8263	5.6744	7.816	6.2585	4.025	5.3082	6.2016	6.4788	5.4426	6.2692	5.9953	5.823	6.9727	5.5966	8.3543	6.919	6.2353	4.9331
CHIT1	x	9.0412	7.9176	5.5248	9.6381	5.2728	10.7879	8.9259	9.0237	10.1351	9.9107	13.0019	8.8081	9.9024	7.2683	4.856	9.7588	7.6341	5.7845	6.3901	6.0817	6.6244	5.6011	8.2895	11.1549	13.8252	8.5257	8.2834	6.8099	6.3723	12.6355	5.6223	7.7324	8.782	8.7445	8.6178	9.0448	10.1381	4.1326	5.2924	7.8106	5.3509	7.0659	9.3476	7.7539
CHUK	x	9.3661	9.1902	9.5428	8.888	8.8451	8.8896	9.3351	9.2865	9.3422	9.8241	9.2739	9.712	9.2145	9.0818	8.8278	9.617	8.9744	9.081	9.1878	8.7213	9.0972	8.6157	9.0697	9.173	9.3762	9.134	8.8458	8.9713	9.2744	9.3507	8.7286	9.7264	9.0558	8.9935	9.8446	9.1953	9.8114	9.6451	9.0314	8.9352	9.0461	9.9164	9.2504	9.0633
CKLF	x	10.4301	10.516	9.3976	10.514	10.5761	11.1207	9.8851	10.667	10.003	10.6787	10.6193	10.3843	10.297	11.9582	10.4025	10.8732	10.8673	10.9517	9.1464	8.6004	10.9635	10.6174	9.672	10.5663	11.9677	10.1343	8.7227	10.4745	9.413	10.4343	9.4642	9.9068	9.6061	11.2622	10.0515	10.866	10.8932	9.6751	9.9125	9.3659	9.1223	10.4499	9.8839	9.6566
CLEC4A	x	7.9192	8.1723	7.1956	9.4482	7.5369	9.6236	8.3755	7.9875	8.9334	9.3045	9.3781	7.8019	8.9581	8.5549	7.7727	10.3128	8.978	7.5461	8.1075	7.4125	8.9027	6.9028	7.2532	9.2495	9.5518	7.9147	8.2742	9.7785	7.785	8.738	7.7091	8.4223	8.2229	10.1118	7.1775	8.7408	8.9142	7.175	8.8571	7.6288	8.0438	9.4476	9.1582	7.2248
CLEC4C	x	1.257	4.4705	1.0072	5.1926	3.1293	6.4992	2.9653	1.0772	5.9875	3.7506	4.6599	1.4383	4.1795	6.128	1.1243	1.7613	5.3505	1	4.3847	1	1.3618	1.2141	1.2987	2.4568	5.0824	5.9665	5.2581	2.384	1	4.9288	1.1506	1.8115	4.8904	5.7134	1.8197	6.0796	5.5116	6.3945	7.7223	1	1	5.7546	5.7586	1
CLEC5A	x	6.0987	5.2376	1.926	7.333	6.8725	8.0166	6.4084	5.5509	7.3239	6.2475	8.6234	5.4637	7.8251	6.3092	4.4515	6.2587	6.9992	6.2376	6.4408	5.8107	7.9892	6.9497	6.4182	5.6871	7.9006	6.6609	5.4663	9.3121	8.439	5.2238	5.5862	6.1743	6.5149	9.0694	5.5245	7.1877	7.1894	5.3754	3.7203	5.4941	5.7268	6.1554	7.1785	6.9221
CLEC6A	x	4.1659	4.3533	4.1603	4.8846	3.1293	4.2713	4.9355	3.8866	5.1997	5.4568	4.9369	4.847	4.2638	4.6135	3.6392	6.6153	5.054	2.2357	4.749	3.7323	2.5922	4.7798	5.3851	6.7804	4.2055	1.5558	4.8263	4.7131	1.4751	5.2238	3.3477	5.2141	4.6747	5.0921	5.3561	4.7808	3.3448	4.0575	3.7203	3.3477	1	4.6938	4.2319	3.1177
CLEC7A	x	8.0771	8.0831	5.3579	9.4409	6.3404	8.9726	7.4886	8.0125	8.5588	8.2613	8.9438	7.5097	9.2765	8.8039	5.839	9.162	9.2444	6.6848	7.4663	6.6289	8.7741	6.9186	5.8895	8.2651	9.5044	8.3302	8.0977	9.1805	9.2632	8.0021	6.3181	7.6804	8.3376	9.2971	6.8054	8.2339	8.4192	5.8001	7.337	7.5478	7.6477	7.6355	8.0817	7.0255
CLU	x	1.257	1.4489	1.0072	5.3248	1.1699	1.5211	1.4594	1.3896	3.0687	1.3785	2.8972	1.4383	1.541	1.2265	1.1243	1.7613	3.3909	3.3248	2.5607	2.1243	1.3618	1.2141	3.6599	2.4568	1.6826	3.9837	2.2016	1.541	1	1.7268	1.1506	1.8115	1.2449	1.5311	1.8197	2.0875	3.3448	1	4.0479	4.272	1	1.6599	1.1243	2.4489
CMA1	x	3.9644	1.4489	1.0072	4.9681	3.1293	1.5211	1.4594	1.0772	3.3306	1.3785	3.2063	3.9203	4.1795	1.2265	1.1243	1.7613	1.546	1	1.3219	1.7949	1.3618	1.2141	1.2987	2.4568	6.1572	1.384	1.5753	4.2165	1	1.7268	1.1506	1.8115	1.2449	2.2418	1.8197	4.251	3.0755	3.1144	5.6467	2.3757	1	3.9136	2.2172	1.1699
CMKLR1	x	8.7727	8.1372	6.2517	9.335	5.406	9.9636	7.7221	7.9429	8.6213	9.7879	9.2317	8.4343	9.7847	8.5027	6.2496	10.2717	9.0347	7.8019	7.1834	7.4275	8.9168	7.7358	7.5844	9.7711	9.5728	9.2415	7.7045	9.0514	6.6154	8.377	8.296	7.9083	8.3253	8.5812	7.0176	9.1343	9.3158	7.2442	8.4427	8.9278	7.7789	8.1995	8.4603	7.4054
COL3A1	x	13.1959	16.714	13.8352	15.4271	15.3228	16.2504	15.2348	14.1138	13.5246	16.3601	16.1405	15.78	14.2525	11.701	14.3305	16.7246	15.5062	14.9134	15.5374	13.911	18.435	14.7361	14.5312	15.6192	15.6383	15.5931	13.1155	17.5514	13.8507	14.1471	13.6623	14.5066	15.0938	15.8769	15.2628	17.1003	15.0923	12.1132	13.6242	14.9154	13.5381	17.4415	14.6809	15.848
COLEC12	x	6.9962	7.4881	5.1285	9.0687	7.6215	8.3831	7.1578	7.2894	6.2628	7.2568	9.1298	7.9386	10.0369	8.2726	5.6488	6.1657	8.7173	4.7452	6.283	5.5333	9.48	7.5657	5.9246	7.7058	8.6751	7.3289	5.4663	9.5695	5.8977	8.9478	6.1297	7.4923	7.2335	8.3652	6.9001	8.0959	8.1294	3.384	6.234	7.6764	7.0248	8.3789	7.8211	6.8595
CR1	x	9.0561	7.6334	5.6741	9.2419	6.4878	9.1731	7.3405	7.3096	8.7443	8.1105	8.6037	8.4056	9.9122	7.9527	6.6559	9.4887	8.5955	6.4423	7.5378	5.7159	6.8765	7.5557	7.7202	8.6184	8.8438	6.516	8.3196	8.0396	4.1691	8.8138	7.8608	9.6293	8.3067	8.4434	6.3482	9.9039	8.9245	4.4581	8.0261	8.5974	5.8622	9.1837	9.176	6.1902
CR2	x	4.5484	5.0989	4.6392	6.8083	4.3198	6.7951	5.233	4.6927	8.5652	6.2168	6.1627	6.8966	4.6854	3.4738	5.6488	6.4281	7.0413	5.4175	5.0396	3.9136	5.9669	3.6982	5.7004	6.1189	7.94	4.4764	5.4663	6.1328	4.4588	7.7627	4.634	5.6337	6.877	6.4489	6.2555	8.6336	8.2573	3.8063	5.6467	2.5898	2.6064	7.9449	4.1383	3.7203
CREB1	x	9.2344	9.8203	9.44	10.2275	9.7396	9.7854	9.5083	9.5939	9.916	9.8742	10.0922	9.1357	9.9945	9.8289	10.3695	9.3997	10.0184	10.2112	9.4607	9.768	9.8888	8.8925	10.2555	9.1617	9.7642	9.7288	9.9467	9.8815	10.1319	9.9096	9.7403	9.6109	10.0303	9.5477	9.8043	9.9539	9.759	9.8463	10.144	9.8569	9.4736	9.205	9.3423	9.0423
CREB5	x	5.9791	7.1445	5.1691	6.5624	6.7936	7.6772	6.1481	6.2623	7.3828	7.097	7.8916	6.9573	7.8457	8.529	7.841	7.9973	7.8859	7.1112	8.1613	9.1844	7.2483	7.6627	8.2417	6.8383	7.9784	7.0596	6.3892	8.0911	5.6441	6.4609	6.8633	7.2759	8.3067	8.9243	6.3923	7.9556	7.4471	6.0332	7.8745	7.4688	6.7267	7.2817	8.0176	7.3553
CREBBP	x	5.594	5.9119	4.3854	6.7148	5.8728	5.7282	6.603	4.7527	6.5466	6.3644	6.3635	6.439	6.2426	6.357	5.8684	6.0665	5.5963	6.4276	6.6053	6.6546	7.2029	5.2972	5.8895	5.5555	6.2437	6.2972	6.1687	6.8818	5.278	7.0432	7.1256	6.7459	5.8359	6.2192	5.3561	6.4192	6.246	5.5768	6.7879	6.3509	7.2389	5.5699	6.0682	6.5486
CRP	x	1	1.4489	1.0072	1.4647	1.1699	1.5211	1.4594	1.0772	1.4168	1.3785	1.4751	3.0566	1.0635	1.2265	1.1243	6.5797	1.1763	1	1.3219	1.3674	1.3618	1.2141	1.2987	2.4568	2.384	1.384	1.5753	1.541	1	1.7268	1.1506	1.8115	1.2449	1.5059	1.8197	1.0426	1	2.9579	1	1.433	1	1.6599	1.1243	2.0635
CSF1	x	7.8033	7.0722	5.3927	8.3186	7.1633	8.3992	6.8201	6.9709	8.3753	7.7187	8.6621	7.6013	8.2681	7.4111	5.1231	8.1626	8.3496	6.7094	5.904	6.9641	8.3776	6.9028	6.4665	9.7182	8.1337	7.9243	6.9931	8.9713	9.5033	8.0021	6.0255	7.0489	7.6531	8.6619	5.7447	8.0449	8.7029	6.3163	7.1193	7.4823	7.1968	8.2618	8.011	7.315
CSF1R	x	6.0485	5.3023	3.2987	7.7289	3.9059	7.6903	5.7385	5.8288	6.1657	7.2107	7.0473	6.3208	6.5407	5.9523	4.1018	7.6655	7.3513	5.4175	5.3885	4.785	7.5677	5.8846	4.8415	7.5064	7.5048	6.6376	6.4229	6.76	5.7554	1.7268	5.7257	6.3174	6.1467	7.0382	5.3561	7.1453	7.0362	5.823	7.084	5.4673	6.0815	7.2817	6.9907	5.0215
CSF2	x	3.106	2.7225	2.266	5.1214	1.1699	5.3847	1.4594	5.4449	3.3306	5.1659	1.9561	1.4383	4.3427	4.8987	1.1243	1.7613	4.7501	1	1.3219	2.6206	2.926	1.2141	1.2987	2.4568	6.5113	1.384	3.0976	5.5622	2.5801	1.7268	1.1506	1.8115	3.5619	7.1543	1.8197	3.7824	3.3448	2.7824	1	4.6513	1.3896	1.6599	3.9317	2.7549
CSF2RB	x	8.6411	8.3201	6.6631	10.6558	7.3178	10.4073	8.8783	8.675	9.5297	10.5596	9.3781	8.8882	9.3552	9.5946	6.438	11.5834	9.571	7.5116	10.864	8.035	9.5512	7.3144	8.8041	11.0426	10.3414	9.6325	9.5531	9.983	10.1795	9.5939	7.9632	8.5241	8.7129	10.1932	7.972	10.2613	10.0455	8.8993	10.5278	8.3627	14.5491	11.169	10.3632	8.7246
CSF3	x	1	3.5595	1.0072	1.4647	1.1699	1.5211	2.5993	3.6531	1.4168	1.3785	1.9561	1.4383	3.8934	3.0772	1.1243	3.6017	5.3505	1	1.3219	3.5236	1.3618	1.2141	1.2987	2.4568	2.384	1.384	1.5753	2.384	2.5801	1.7268	1.1506	3.5898	2.3074	1.5059	1.8197	3.4046	3.0755	1.2869	2.26	1	1	3.101	1.1243	2.269
CSF3R	x	8.4424	8.7835	7.8267	10.8522	7.2247	9.7196	8.6392	7.849	8.2623	9.3653	9.86	12.4051	11.0985	10.0651	5.5792	10.5356	9.8975	6.9657	9.0354	7.0828	10.0975	8.3033	6.6452	8.5159	8.519	7.8457	7.4668	8.1887	6.3999	10.2307	5.9418	12.7959	9.2985	9.5723	6.7385	8.8001	8.9347	6.3163	8.7374	9.7058	7.1088	9.8771	9.6979	7.3092
CT45A1	x	5.0665	5.4236	3.4383	5.1926	1.1699	1.5211	6.3475	1.0772	4.0644	1.3785	5.3056	1.4383	4.09	1.2265	9.5533	4.0807	2.9946	3.3248	5.3359	2.6206	4.9612	9.1912	1.2987	2.4568	2.384	1.384	3.3978	3.8846	5.8977	4.6921	3.511	4.2898	4.7506	1.5059	1.8197	3.5423	5.9148	2.0772	3.6253	4.5008	13.9694	3.4263	5.2342	12.9928
CTAG1B	x	6.9696	2.2839	10.1382	1.4647	3.1293	3.3147	1.4594	3.774	1.757	3.1127	2.5033	1.4383	3.2373	3.0772	11.2946	3.861	4.2728	2.2357	8.7134	3.8258	3.1969	10.7688	1.9635	2.4568	4.6473	3.4581	1.5753	1.541	1	1.7268	1.1506	1.8115	8.3858	1.5059	4.1843	5.2895	4.1651	1	3.5236	3.0909	1.3896	1.6599	1.1243	1
CTAGE1	x	1	1.4489	1.926	2.3103	1.3334	1.5211	2.9653	2.5705	3.3306	1.9411	3.2063	5.0832	3.5361	1.6276	2.7137	5.4316	4.0712	3.3248	5.0396	3.5236	3.4249	3.9653	1.9635	2.4568	3.8115	1.384	1.5753	1.541	1	1.7268	1.1506	1.8115	1.8359	1.5059	1.8197	1.0976	2.0356	1.2869	1	2.1243	1	4.6938	1.2016	2.0635
CTCFL	x	8.6298	1.4489	2.266	3.3547	3.7803	1.5211	8.1888	1.3896	4.4423	3.3576	4.0321	5.0085	3.6656	4.3554	5.7782	3.861	1.1763	3.4463	8.8129	4.2203	1.3618	8.9084	4.0883	4.327	4.7692	2.1859	1.5753	2.384	1	4.6921	10.1988	2.8115	4.3255	2.7137	4.5385	1.0426	2.9184	1	2.26	1	3.257	3.9136	2.5435	1.1699
CTLA4	x	7.8815	6.3696	6.7464	8.7537	6.073	9.0913	8.9207	8.671	10.4407	9.1583	7.6695	9.2929	7.6721	8.0137	6.2044	10.7526	9.3543	4.8374	7.7436	6.3577	8.4699	5.3448	7.0461	11.267	9.5602	8.0611	8.6463	9.3963	7.5708	8.6076	7.8068	7.0489	8.741	8.9831	7.3664	9.7065	9.796	7.2941	8.7903	5.5966	5.7962	9.3649	7.8872	6.5486
CTSG	x	4.8104	1.6554	1.0072	6.3918	4.4893	5.2491	1.4594	3.8866	2.7485	4.1914	5.7968	5.1538	7.204	3.4738	1.1243	2.8817	5.1599	2.2357	5.1039	4.6882	1.3618	1.2141	3.6599	2.4568	7.927	3.4581	1.5753	5.3078	1	4.2426	1.1506	2.1763	1.2449	5.811	1.8197	4.5404	4.7328	5.6294	6.7321	4.1416	1	6.4333	6.7276	4.1961
CTSH	x	11.2445	11.2141	9.3803	13.1033	9.596	12.1356	10.9176	10.7648	10.9637	11.5677	12.2316	10.9937	13.8629	12.2444	9.0003	11.8321	12.7516	9.6226	10.06	9.8315	11.109	9.5106	10.8274	11.8303	11.8485	10.1072	10.852	12.9132	11.1942	12.3856	8.9044	12.2309	11.3595	11.26	11.437	11.1946	12.635	10.8444	10.5319	14.0049	10.5632	11.798	11.126	10.1265
CTSL	x	11.1563	10.2202	9.1418	10.3893	9.8893	10.6834	9.1649	10.0475	9.5001	11.9208	11.5953	10.489	11.1539	10.0866	8.9769	11.9111	10.7314	9.812	9.4234	9.7336	10.7327	11.4793	9.6642	11.6942	9.9875	10.3964	9.1219	11.2723	9.168	8.9275	9.1843	9.9803	9.9664	10.3897	10.4039	11.331	11.5241	6.7203	8.6376	9.6306	10.4032	11.8145	10.2644	9.6738
CTSS	x	11.9307	12.2713	9.1947	12.8452	9.8855	12.875	10.8534	11.8035	12.0123	12.3304	12.7589	11.4172	12.654	11.9727	9.6852	13.3823	12.3608	10.3901	11.0782	10.5595	11.8992	10.3336	11.1616	12.7939	13.1654	11.7216	11.8126	12.0668	10.5902	12.7276	10.4013	10.8258	11.6968	12.0595	11.7925	12.9821	12.6403	10.0606	11.7606	11.782	11.3335	11.6211	11.9615	10.2763
CTSW	x	5.0325	6.5667	2.541	7.6927	1.9146	6.9342	5.3618	6.7063	7.9384	7.5562	6.8384	3.3262	7.0586	6.3804	1.1243	2.8817	7.6432	2.696	3.1538	4.4731	6.5295	1.2141	6.0248	9.4106	6.6758	6.7282	6.2079	3.6848	4.2319	5.7417	4.7032	6.6044	5.5702	8.5673	1.8197	7.7795	7.6657	5.9526	6.8097	5.7153	7.4824	7.7413	5.879	5.4825
CX3CL1	x	6.4204	8.4254	6.1532	9.6222	11.0136	9.9169	7.5165	10.5051	10.8997	7.8648	9.6229	8.1525	9.4184	10.908	6.4575	8.0631	10.4351	7.0927	8.3719	9.2577	8.716	6.68	9.5141	7.7961	11.0528	8.3588	10.577	9.8697	6.6503	8.5555	6.9656	8.5533	8.3679	10.1426	7.4731	8.3411	10.1655	9.6641	9.3664	9.299	10.3174	7.1992	8.4699	10.4798
CX3CR1	x	6.2828	7.7768	4.3854	7.8102	6.0995	6.8193	6.7276	5.5847	6.8476	6.3072	7.4517	7.5364	8.0547	7.6216	9.8728	7.1637	6.2269	11.9499	6.4408	6.0431	7.1076	5.4786	6.2067	6.3747	7.6857	5.9665	6.6673	7.3387	6.3583	7.8944	4.8934	6.6044	6.1467	7.2268	6.7039	6.7087	7.1722	5.3754	7.2601	6.9148	5.3198	6.4333	7.1548	5.7474
CXCL1	x	7.38	8.6594	7.506	10.5209	10.4221	10.5438	11.2344	9.6446	9.8934	9.7879	9.4534	7.0155	8.777	9.2369	10.7	11.3475	10.3413	9.754	11.3925	10.8224	11.0004	6.5029	8.6292	9.6145	8.8369	11.1158	8.9876	10.925	8.0432	10.7092	5.6223	10.8377	10.2266	11.0611	7.41	10.1397	10.024	11.0998	9.9485	9.5861	5.6542	8.8935	9.5629	11.0355
CXCL10	x	7.3597	6.0312	5.1691	5.9343	2.6462	9.0306	6.4951	8.1082	10.7595	8.7492	5.2388	6.5998	6.3993	2.5286	1.1243	8.8846	8.785	4.3667	1.3219	6.9007	1.3618	5.3448	7.933	9.104	8.0759	10.0945	8.3016	6.1328	9.2154	1.7268	5.9702	1.8115	5.8359	8.88	1.8197	7.7934	8.7354	7.6661	7.7108	4.5008	8.0151	7.3597	4.6253	5.9105
CXCL11	x	8.0307	7.7068	4.9519	6.5624	3.9059	9.4644	7.5971	7.5155	9.9601	9.6246	5.7013	6.5215	6.7151	5.8885	5.3896	9.168	8.5907	5.8301	5.439	6.7294	6.9516	6.1749	7.8625	9.3018	8.3343	10.3002	8.9184	6.4172	9.164	6.8259	6.0522	4.887	5.4393	9.0345	5.1659	8.4144	8.7558	7.4191	8.6913	5.8669	8.4541	8.5959	5.2342	6.3916
CXCL12	x	8.6799	8.2885	6.4639	10.6589	6.857	9.5498	9.3965	8.4099	9.7072	9.1338	9.9564	9.1002	9.6527	7.5097	6.7694	10.1098	9.819	7.5046	8.6064	8.8635	11.2071	8.6492	8.8819	10.9989	10.0092	8.017	8.0977	10.5934	6.8336	9.9336	8.7896	7.5122	7.4529	8.6422	7.5914	10.4968	10.1112	6.58	9.6042	9.4471	8.9532	9.9918	8.3448	7.943
CXCL13	x	7.6883	5.8699	8.0067	10.0454	3.9059	10.4638	10.1506	8.6592	11.0239	10.219	6.332	9.4383	7.4658	6.47	4.5993	10.9465	9.5419	5.689	9.509	7.4933	9.9289	2.6781	6.8229	12.678	9.87	11.1591	8.6392	8.8271	8.9634	8.7223	6.5983	6.4053	7.4753	8.7196	7.8187	11.2539	11.5601	6.6197	8.8066	6.1795	7.4894	11.3459	7.637	8.7699
CXCL14	x	7.5751	11.4284	5.7298	9.9538	7.4877	8.2023	7.2929	6.6115	8.8524	9.5495	9.253	9.3124	8.1125	6.8504	7.9343	8.9347	12.8104	9.0786	14.2608	8.5702	8.9168	3.6982	12.7949	8.0373	7.3957	9.2681	9.5531	13.5056	9.7036	10.5251	10.2833	10.0773	7.9218	9.4751	7.7355	12.6495	11.0684	11.8103	12.6382	8.8206	6.2055	7.9824	12.9109	13.7121
CXCL16	x	10.3044	10.0541	7.7479	10.4718	10.5209	10.5402	9.6378	9.6762	10.8794	10.4432	10.9168	9.204	11.1247	10.4375	8.3794	11.145	10.7747	7.933	8.5089	8.5044	9.5692	8.9241	9.179	10.2147	10.7302	10.4472	9.0908	10.5108	9.6897	10.9451	8.4897	10.5904	9.5882	10.6443	10.1447	11.1842	10.5628	9.2894	9.4449	10.0546	9.8767	10.4654	10.4701	8.755
CXCL2	x	7.9738	11.9037	10.2098	10.4412	11.5772	11.621	10.8643	12.3095	8.8782	11.2521	12.3388	11.5731	11.946	12.7395	8.8971	12.8136	12.7755	7.2265	9.3257	8.9017	9.0032	8.776	8.6865	11.3685	10.7799	8.2637	6.9005	9.3799	7.3829	12.6313	5.9982	12.997	13.1482	11.225	9.9369	12.3023	12.9237	7.7035	8.4392	9.1696	9.3695	11.6172	11.9512	9.2333
CXCL3	x	6.5458	9.3363	6.6047	8.8391	8.7647	9.1963	8.043	9.0779	6.097	9.3117	10.3622	7.368	9.3813	9.7683	7.8848	9.5077	9.7231	7.689	8.8879	8.4279	7.809	7.418	6.3933	6.7804	8.2109	7.2084	6.1285	8.3153	7.2752	10.2223	4.8329	9.7307	10.3425	8.8968	7.275	10.5628	9.8818	6.2839	7.0569	7.2965	8.6846	8.282	9.0629	7.9468
CXCL5	x	5.2547	5.9528	3.2987	3.7803	5.8102	6.7456	3.7082	4.1787	1.757	7.7936	9.6163	1.4383	7.783	8.3691	4.5993	10.9483	6.1773	6.986	9.8534	4.585	5.55	6.6614	5.9923	3.9616	6.8514	6.1737	1.5753	7.7506	6.543	3.84	1.1506	8.4011	6.2282	7.7042	1.8197	7.4011	5.0665	1	4.1194	5.5463	5.2227	6.9696	5.2787	7.315
CXCL6	x	2.969	3.0583	4.4529	5.6106	3.1293	7.2324	6.2513	7.3096	6.3243	4.9584	5.5447	3.5521	1.9964	4.7634	1.1243	10.6057	6.2022	9.0596	10.2532	8.7633	6.9332	1.2141	6.4182	8.585	6.2437	7.27	6.8519	10.0019	7.2974	6.9386	1.1506	5.4803	6.6194	10.1094	4.9467	6.9372	6.1438	10.0642	8.4565	9.3713	1	7.1117	4.8773	8.8283
CXCL9	x	10.186	8.6219	8.4989	10.1246	6.4878	12.4946	10.3224	11.4317	12.2147	13.6301	7.7314	8.9541	8.8088	7.3053	5.953	12.8999	11.6615	7.8525	7.7335	8.6202	9.581	8.0897	10.5417	12.7247	11.8285	11.5455	12.0056	9.1371	8.6749	8.6661	10.5556	7.2759	9.0219	10.2444	8.1878	10.2287	11.5505	9.9116	9.8164	8.0778	9.6677	10.461	8.5078	9.6146
CXCR1	x	3.6439	5.4236	4.9982	5.8921	3.1293	5.7782	5.5889	4.811	3.7431	5.785	5.7013	4.6651	5.1502	5.7159	4.5993	6.2587	5.2098	4.4276	6.0742	3.9136	6.1693	4.9736	5.2257	5.6871	4.6473	4.4764	4.354	5.1615	4.9819	5.861	4.4039	5.8374	6.0898	5.6088	5.1659	5.4722	4.585	3.8943	4.8639	4.6029	2.6064	4.9165	4.934	4.9331
CXCR2	x	2.6508	5.4806	3.7929	7.5102	3.3219	6.238	6.8201	3.991	4.6479	4.0583	5.1691	5.4067	5.9946	7.8224	6.5328	7.1394	5.9894	5.1202	7.1684	4.8309	7.8291	1.2928	3.4828	2.4568	5.8615	3.8288	8.7693	5.8755	4.0347	3.5874	1.1506	6.1743	7.1935	6.5083	1.8197	5.78	5.4273	5.1048	6.3863	6.0038	2.1243	5.9181	5.1412	6.2885
CXCR3	x	7.2824	6.1412	6.2132	8.6184	5.8102	8.8433	7.3714	6.9962	9.5683	8.391	7.1045	7.8561	7.2251	6.6727	4.1977	8.8175	8.0869	4.6971	7.0262	5.4472	8.1007	4.9736	7.1385	9.6472	9.2513	8.3729	7.4007	7.5298	6.1785	7.6347	6.8481	5.4803	6.2802	8.1949	6.6685	8.5548	8.4045	6.3945	8.5139	6.2441	6.4684	8.452	6.8357	5.8475
CXCR4	x	10.6757	10.6648	11.2622	11.805	11.353	12.1642	12.3516	11.7959	13.2256	11.7015	12.7596	12.0082	11.4496	10.9661	12.9097	12.7033	13.2243	11.5657	9.779	8.9017	12.1782	11.661	10.0645	13.1417	11.9517	10.4422	10.082	10.5952	11.9364	11.8445	10.1883	11.4438	11.6866	11.8437	12.8637	13.2751	13.2352	8.4275	11.5426	9.3875	13.143	13.3114	12.182	9.4061
CXCR5	x	4.342	3.0583	2.7698	6.8959	2.9088	6.0873	3.257	3.774	7.4531	6.017	5.2388	5.8522	2.858	4.8987	4.9131	4.9649	5.3944	2.696	5.488	2.3951	4.5423	1.2141	4.9814	3.4712	7.0324	6.0738	4.8263	6.2821	3.9625	7.4378	2.9505	1.8115	3.1811	4.5292	5.675	7.4455	7.6346	3.8943	6.6259	1	2.384	7.8801	5.1882	3.5729
CXCR6	x	7.3664	5.7358	4.9519	8.0101	5.1767	8.1652	6.7974	7.7561	9.2503	8.2986	6.8157	6.9172	7.4208	5.7874	2.9523	9.069	7.839	3.3248	6.283	5.0409	7.4689	3.1747	6.0248	10.0348	8.0157	7.2998	5.9551	7.3723	6.2711	5.8027	6.1297	5.8994	6.599	6.749	6.9001	8.5709	8.061	6.5254	7.9101	5.2946	6.4965	6.9696	6.4451	5.3747
CYBB	x	10.0294	9.5276	7.0825	11.1673	7.4573	11.5872	9.2463	9.8831	10.2503	10.9174	10.9652	9.712	10.987	10.5028	6.8003	11.6012	10.8348	8.7895	9.0104	8.6267	9.9496	8.7932	9.3911	10.8524	11.6716	10.2779	10.0661	10.6252	8.3427	9.5546	9.2978	9.1389	9.3388	11.2372	8.8571	11.1082	11.026	8.3153	10.1387	9.6841	9.4718	11.1319	10.8902	8.8765
CYFIP2	x	8.8501	9.6033	8.9932	9.7803	7.4052	9.0663	8.6392	9.1996	9.977	8.8225	9.0102	8.7804	9.3115	8.2538	8.3379	9.18	9.0992	7.235	8.3784	7.3026	9.8647	8.1242	8.1336	9.919	9.6814	8.3729	7.6628	9.5439	8.2007	9.2505	9.4466	8.1943	9.5224	9.009	10.6096	9.6973	9.7017	6.7562	8.8413	8.8828	8.5574	9.2771	8.7242	7.5261
CYLD	x	9.6647	9.6661	8.7853	10.8034	9.6327	10.6333	10.7083	9.4889	10.9553	10.6473	10.3186	9.6118	10.2832	10.0101	8.0544	10.9707	10.253	9.1159	9.7213	9.3864	10.4269	8.6727	10.0762	11.7704	11.2007	10.9174	11.1129	10.7049	9.377	10.9932	9.2667	9.8725	9.7807	10.604	10.4464	10.9055	10.9939	10.0315	10.5063	9.4471	8.5474	11.1361	10.2435	9.841
DDX43	x	7.1062	4.3533	3.7929	5.8921	7.2603	3.7751	8.6007	3.211	4.327	3.7506	5.8866	6.8759	7.5685	7.4336	6.8154	1.7613	5.8384	2.2357	7.8126	2.6206	1.3618	7.5455	2.4195	4.327	1.6826	3.8288	7.4175	7.8255	8.5448	7.8944	1.1506	6.5667	3.5619	2.7137	4.1843	3.5423	6.948	2.3533	5.5466	6.4224	3.3827	7.0185	2.8094	3.9782
DDX58	x	7.048	8.6532	7.0167	8.724	9.2659	9.6937	8.1268	8.4696	10.1092	10.2092	8.4795	8.4625	8.9068	10.484	5.7782	9.3688	9.4998	7.5665	8.703	11.0477	8.9447	7.2027	8.8685	8.4432	9.0073	10.3791	9.6699	9.2041	11.6624	8.5991	7.8224	8.6997	8.3437	9.4751	7.41	8.9245	9.4233	8.6542	10.2572	8.655	9.2877	8.8264	8.8251	7.9912
DEFB1	x	1	6.5401	3.8943	3.0824	3.9059	1.5211	3.5008	1.0772	1.4168	8.5537	3.8659	1.4383	3.9955	1.2265	1.1243	4.2705	1.1763	1	4.3847	1.3674	3.4249	1.2141	1.2987	6.4507	1.6826	5.0678	7.0373	4.4861	2.5801	4.2426	1.1506	2.1763	5.3452	1.5059	1.8197	4.4026	1.696	8.3313	7.6875	2.7782	1	6.6032	1.1243	3.3176
DMBT1	x	10.7096	11.0271	8.2784	10.0261	5.1767	10.4349	9.712	8.6354	7.1141	10.4214	9.5492	10.0825	13.9279	11.3041	7.4422	9.162	12.5076	4.6971	7.1834	10.3594	13.1391	6.2008	8.0247	8.1557	8.9246	9.5605	9.851	11.9224	6.4403	12.7202	4.7032	13.0267	9.9464	10.4112	5.8748	10.4132	11.5842	4.8171	5.4666	10.4842	6.3959	12.9582	11.8512	6.9449
DOCK9	x	8.7803	10.2976	9.4062	9.9358	9.5319	10.0929	10.0057	8.7399	9.9234	9.574	10.2228	11.2209	10.4381	10.9824	9.2991	9.4498	10.5057	9.7212	10	10.7192	10.527	8.2292	9.157	9.5117	9.9429	9.603	9.2727	9.9748	10.4781	11.1696	9.031	11.135	9.1908	10.24	9.3689	9.857	9.6776	9.4592	9.7164	9.9783	8.7442	9.9702	9.9914	10.1626
DPP4	x	6.1627	7.7653	5.6741	8.6119	8.5512	9.4296	2.9653	10.3486	5.1326	7.7726	7.4069	8.7971	8.9644	10.7986	1.1243	5.6531	9.1893	3.5595	7.5837	5.691	8.2041	5.3909	6.1187	6.0224	10.1019	5.3782	1.5753	9.5623	5.8782	8.2733	1.1506	9.0324	8.2427	8.2306	6.5171	7.8864	7.1808	3.61	4.7339	6.8643	3.4983	7.1778	7.4455	6.2028
DUSP4	x	6.6047	11.8621	9.6657	7.6428	7.2485	8.5724	7.734	9.2292	9.2894	12.7428	11.4474	10.5061	10.7224	8.0935	8.5341	10.9827	9.5829	7.4177	8.0102	7.2099	7.7471	12.1352	6.7069	10.5096	8.5533	7.741	7.6486	8.1601	6.6844	10.1333	9.0709	12.6833	11.3119	9.6535	10.722	10.9555	9.7032	6.8919	8.3381	9.9422	6.4543	10.7794	7.1785	7.2555
DUSP6	x	9.291	10.7628	9.4607	10.2733	13.1541	10.4132	9.1517	11.1886	9.5715	11.2302	11.2837	12.1432	11.4574	12.152	12.5117	10.5216	11.4375	9.8731	9.3087	9.6495	10.4802	12.6421	8.4664	9.1273	10.9212	9.2066	8.9932	10.0599	8.7029	10.4628	8.8133	12.751	11.3321	11.4424	8.7594	10.2539	10.7064	8.224	9.2096	10.6802	7.3351	9.8571	9.7949	9.5381
EBI3	x	3.6439	4.2257	1.0072	5.4459	1.1699	5.4479	1.4594	3.6531	4.7409	5.4029	1.4751	2.2957	3.3937	1.2265	1.5993	5.96	4.9402	1	1.3219	3.8258	4.6363	1.2141	1.2987	5.9191	5.915	1.384	4.8263	4.9098	2.5801	3.2795	3.6576	1.8115	2.943	3.3547	1.8197	5.78	5.5116	1.7355	3.9727	3.0909	3.6053	5.4323	4.5546	3.0072
ECSIT	x	9.1559	8.3586	7.9014	8.4475	8.7811	7.8274	8.3291	8.3475	8.368	8.2309	8.2788	8.5764	8.5322	7.7526	8.4685	9.0034	8.2212	8.562	8.1689	9.0693	8.0841	7.9584	8.3932	8.48	8.2943	8.7201	8.808	8.2443	7.8057	7.7627	8.5892	7.8932	7.5192	7.872	7.8025	8.3505	8.0657	8.7406	8.7116	8.2452	8.201	8.292	8.671	9.7041
EGR1	x	7.2897	10.0774	9.44	9.0781	9.2833	8.4541	9.1247	10.0625	8.2778	8.6081	11.2482	9.7002	9.4321	9.7968	7.9204	10.7566	10.7953	7.1477	8.703	10.1464	8.6499	9.3741	7.197	9.5811	10.0246	9.7931	10.2743	8.0396	7.222	9.7907	5.1627	9.7178	12.0947	9.2543	9.0555	10.5688	11.2252	7.8715	7.9645	7.7338	6.8512	10.5428	11.2911	10.4133
EGR2	x	6.1627	7.5426	6.3966	8.0296	6.7936	7.0199	6.5228	7.592	6.1657	6.8184	8.9122	7.412	7.3262	7.6019	6.059	7.279	7.3844	4.8812	6.5371	8.4649	3.9495	6.3482	6.4182	7.935	7.8872	7.3289	6.4558	6.093	3.6299	5.9711	5.7586	5.0045	8.7502	6.6203	7.3884	8.6143	8.0516	7.7458	4.9449	5.6924	4.7965	7.5041	8.1189	6.9221
ELANE	x	3.3462	1.6554	3.6837	4.7965	2.9088	2.6323	2.5993	4.0875	2.7485	4.3125	3.6781	4.7592	3.06	1.6276	2.0738	4.439	4.7501	3.852	5.0396	4.4731	3.6218	3.1747	3.9598	4.6182	4.5148	2.6229	1.5753	1.541	3.067	3.84	1.511	1.8115	3.7214	1.5059	3.009	2.8914	2.7442	2.3533	3.7203	1	3.8846	5.0166	3.228	4.1449
ELK1	x	7.4651	7.8105	7.6284	8.2201	7.9901	8.1838	8.6265	7.91	8.2305	8.6258	8.2953	7.6992	7.9381	7.7792	8.0671	9.1131	7.8936	8.1417	7.803	8.0833	8.1413	8.5913	8.3616	7.8533	8.2636	8.5507	7.8228	7.8133	8.9259	8.3669	8.5285	8.5043	8.3067	8.274	7.882	8.2288	7.6409	7.9719	7.8745	7.4621	7.9149	9.3217	9.0693	7.6188
ENG	x	9.5836	10.7499	8.7853	10.7734	9.7055	11.0358	9.4188	9.3318	9.411	10.5809	11.3611	10.8317	11.0364	10.4541	8.3484	10.7142	10.9906	10.6996	10.521	9.291	11.7877	9.236	9.5538	10.1591	11.0573	11.0614	9.807	11.0564	9.0134	10.7445	9.1993	11.023	10.2348	11.1278	9.9332	11.2663	10.876	9.1408	10.5809	11.4832	9.5049	11.3132	10.3133	10.3851
ENTPD1	x	7.9051	8.5371	6.8125	9.7424	7.5369	9.0863	7.87	8.079	8.4252	9.2217	8.9068	8.4129	8.318	8.4206	7.0126	9.1194	9.0347	8.8405	9.0188	7.2273	11.1634	6.7346	8.4605	7.7961	9.4508	9.3978	8.4961	10.2256	7.4701	8.8999	10.1171	8.2066	8.3799	8.6943	8.5801	9.9768	9.4449	8.0513	9.5807	8.9473	7.2472	8.5716	8.4937	8.0797
EOMES	x	3.7312	1.6554	3.1424	5.1214	2.3277	5.0997	1.4594	1.0772	6.987	2.8156	3.4621	3.3262	2.858	1.2265	1.1243	4.5892	5.054	3.0444	1.3219	3.1424	5.0321	1.2141	1.2987	7.6095	6.0652	3.9837	2.7181	3.8846	1	1.7268	4.7032	1.8115	1.2449	4.5292	1.8197	5.0802	5.5388	2.3533	4.9837	2.5898	4.441	5.0166	3.9317	3.6485
EP300	x	10.2954	10.9686	10.1485	11.0563	10.8144	10.5831	10.5554	10.6383	10.9841	10.9423	10.7845	11.2953	11.0364	10.3202	11.3997	11.2505	10.9808	10.9574	11.055	11.1079	11.0235	11.2813	10.6954	11.3338	10.4409	11.3358	11.5483	10.9022	10.4853	10.9434	10.9647	11.0386	10.475	10.4534	10.5978	10.9654	10.7743	10.9698	11.0941	10.9242	11.0144	10.3931	10.6039	10.8978
EPCAM	x	12.2774	13.2095	13.0615	11.379	12.7646	12.4838	11.1546	13.0765	11.5769	11.9362	12.2965	12.7574	12.3272	13.188	12.2385	13.2908	13.1148	9.2392	12.0341	12.0593	11.4475	6.4603	11.5026	10.2629	13.0572	10.3597	10.0201	11.6166	10.641	13.1905	12.1516	13.2268	13.2265	13.0776	13.1145	12.1274	12.1457	10.8562	11.1591	12.5293	11.2897	12.3442	12.1539	9.8561
ETS1	x	10.3863	10.7814	9.5944	11.1837	10.1583	11.7364	10.656	10.1367	12.2278	11.0078	11.8345	11.0458	10.9084	10.2774	8.987	11.0443	11.8018	9.9027	10.3804	9.0548	11.7494	10.2456	9.8166	12.0155	10.9179	10.5484	9.6416	11.2305	10.1904	10.5783	9.1506	9.8452	10.6293	11.4726	10.006	11.8987	11.8268	8.5035	10.6184	10.6191	9.3504	11.6359	10.1022	9.879
EWSR1	x	11.1305	11.4001	11.2245	11.1248	10.7615	11.4539	11.5659	11.0622	11.6596	11.3179	11.3434	11.8439	11.4976	11.1291	11.7661	11.8093	11.7091	11.7343	11.6301	11.6444	11.458	11.7089	11.1826	11.8106	11.1272	12.1006	11.9626	11.492	11.2297	11.4388	11.7102	11.8798	11.3298	11.3234	11.0717	11.9003	11.4154	12.0629	11.8845	11.4155	11.6903	11.664	11.8526	11.5969
F12	x	9.8081	1.4489	8.5845	3.5838	5.6038	6.4691	8.6136	8.6434	8.1396	7.08	5.0184	6.5998	5.2769	7.6507	6.4182	5.0712	5.2581	4.4276	7.7027	7.3107	4.3334	6.0938	4.3169	2.4568	5.4162	8.017	7.349	4.8146	2.373	2.8895	6.8784	3.2525	5.8359	7.5144	6.9001	5.328	5.6915	7.7279	5.6467	4.4469	1	6.2811	6.4835	9.0067
F13A1	x	9.3864	10.7842	6.6914	11.2054	7.925	12.2013	9.4039	9.8506	9.148	9.9603	11.0634	10.6385	11.3492	9.7572	8.5433	8.8327	11.5566	7.1656	9.512	8.4721	11.4515	9.5793	9.5843	10.4691	11.2208	9.2869	9.1321	11.4997	7.2752	8.9206	9.8982	10.4705	10.4736	11.093	9.3634	11.8392	11.2959	7.575	10.2089	11.6052	8.201	10.4206	10.4544	9.4156
F2RL1	x	4.0347	8.3812	6.4963	6.9171	8.0042	8.7077	7.87	4.6927	6.8887	7.8548	9.2102	7.0896	9.2612	8.7557	7.9754	7.8559	8.6327	5.7134	8.2564	9.4614	6.6244	10.6186	8.2962	2.7203	6.4759	8.7201	7.6053	6.7343	2.1309	10.1539	6.9796	7.766	8.6	9.2586	7.2025	8.8604	7.9443	8.7256	7.5063	7.7169	3.121	7.8262	9.7775	9.735
FADD	x	6.3668	7.6459	6.3616	7.0183	6.8098	7.7667	7.1753	7.4532	7.3088	8.342	6.8384	7.8129	7.5266	8.1891	6.5143	7.6824	7.1734	7.5931	7.3649	7.5699	8.0417	7.3729	7.74	6.4507	7.9657	9.4944	7.9894	7.2867	6.7178	7.4378	7.4108	7.1542	6.86	8.2217	7.2512	7.5869	6.9879	8.5453	7.3884	6.543	8.8402	8.1781	7.9015	10.5359
FAS	x	3.6439	5.7358	1.926	6.5353	5.7447	6.2733	5.233	5.6174	6.2313	6.4463	6.2666	5.7186	6.1791	5.2924	4.6679	6.6153	6.7343	4.3667	5.7517	4.2884	6.2005	1.2141	5.1683	6.7203	5.8056	6.0032	4.7219	6.4491	6.9689	4.557	4.3183	2.8115	4.4209	5.7631	4.6876	6.6029	6.8648	5.1416	5.9307	5.8669	7.6477	7.6969	5.963	5.6398
FCER1A	x	5.4728	5.9528	4.3854	9.5496	6.5275	6.8663	6.5501	5.5509	5.9095	4.9584	8.6684	8.8777	8.1181	7.1098	5.6144	4.7257	7.4168	4.8812	5.8298	4.9184	9.6219	1.2141	5.0466	2.4568	7.9138	4.9968	5.704	6.7852	8.5845	7.4378	2.4033	6.7793	5.8704	8.012	5.2642	6.555	7.8283	7.6787	7.6458	5.3248	3.121	6.9696	7.2694	5.8634
FCER1G	x	10.927	10.1517	8.3907	11.3531	9.0318	12.0155	10.2052	10.0247	10.8444	11.9456	11.6459	10.5312	11.4081	11.2005	8.4295	12.412	11.1034	9.7614	9.1502	9.1998	10.6949	12.9388	9.5141	12.0587	11.8699	10.8822	10.4561	10.6129	9.1252	10.5046	10.1107	10.5691	10.2753	11.5048	9.4958	11.0569	10.9256	8.6253	9.8679	9.5908	10.2116	11.4388	11.3226	9.1895
FCER2	x	3.8135	2.7225	3.2987	5.9343	3.3219	5.3847	3.5008	4.1787	7.3536	5.2292	5.7498	6.5481	5.9446	4.7634	5.8089	6.0665	4.6809	3.7613	5.2813	4.4141	4.9612	4.4725	5.2257	5.8079	6.7952	1.5558	3.859	4.8146	1.84	8.0656	3.511	2.8115	4.3255	4.9274	4.9467	6.5057	7.4613	2.7824	4.7339	3.6633	5.0058	6.111	5.1412	3.9174
FCGR1A	x	5.1639	4.0858	1.926	6.0148	2.9088	5.8736	1.4594	4.1787	4.4423	5.7425	5.9711	3.3262	4.7447	5.0224	1.1243	5.9035	4.1755	4.3038	1.3219	4.785	5.5975	1.2141	4.6029	2.4568	6.0652	5.1355	3.6473	5.3757	4.1035	1.7268	5.0072	4.464	3.1811	4.4094	1.8197	5.3653	5.4558	2.3533	4.431	4.9519	5.7962	4.4303	4.1383	4.1449
FCGR2A	x	10.6458	10.0494	7.8708	11.1066	9.1152	11.518	9.6282	10.3013	9.9936	10.9795	11.6298	10.299	11.3009	10.7	8.735	11.9429	11.2565	10.0399	10.1254	9.5772	11.5829	10.6603	9.907	11.4611	11.5442	10.472	9.1372	11.5073	10.0656	9.1487	10.2197	10.4756	10.6845	11.9785	9.0067	11.0548	10.6937	8.2453	9.486	10.4733	10.3685	10.8639	10.7502	9.402
FCGR2B	x	9.6325	6.9564	6.0032	10.3683	7.9026	9.7761	8.561	8.3178	8.9818	8.8875	10.1063	8.786	9.2092	8.3095	7.0126	10.0065	8.452	5.0448	8.4105	7.3269	8.1333	6.9497	7.6275	9.6553	9.4868	8.5874	6.7493	8.5318	7.9341	9.2005	8.8211	8.7759	8.2557	9.422	7.9574	9.9539	10.0782	7.3812	8.9084	8.2994	7.2716	10.3907	9.3371	6.0982
FCGR3A	x	10.7986	10.2736	8.1257	10.7037	7.3512	11.7148	9.4335	10.1855	9.8154	11.0056	10.8639	9.3693	10.8603	10.7081	8.1472	11.1081	11.2218	9.8799	8.6662	9.5755	10.746	10.4346	9.7051	10.5229	11.652	10.9969	9.5869	10.2776	9.6572	7.6179	10.2861	9.5922	9.7044	11.0361	9.1486	10.828	10.4901	7.2694	8.8752	9.9263	11.2991	10.2747	9.9661	8.2356
FEZ1	x	7.1384	8.5236	6.9242	8.5252	7.2126	8.1652	7.9842	6.8236	6.5466	8.2538	9.1344	8.4343	8.654	8.0211	10.3396	7.8559	9.003	7.4975	8.4232	7.6869	8.7997	8.1445	9.1607	8.2438	8.2943	8.5131	8.6745	8.9436	5.6209	8.1144	7.3365	7.5514	8.0765	7.8376	7.6102	9.0186	8.352	9.0078	8.04	8.7133	6.6786	8.712	9.9438	8.1759
FLT3	x	4.1018	3.757	1.0072	5.8921	1.1699	5.4479	2.5993	4.2645	6.6699	5.6533	4.5546	3.5521	4.6229	5.0224	1.1243	6.1171	4.9982	1	4.9722	1.3674	6.3743	1.2141	1.2987	4.327	5.6871	4.251	2.2016	4.6041	3.1985	6.0233	2.9505	1.8115	4.2234	4.742	3.4033	5.7522	5.6915	4.3985	6.5632	2.943	1.3896	6.3207	4.934	3.9174
FLT3LG	x	7.2897	7.3723	5.8097	8.8556	6.6218	8.7013	7.8036	8.2354	8.6812	8.5289	8.0649	7.9082	8.1294	7.7255	4.9686	8.5774	8.1715	6.6724	8.0102	6.857	8.9401	5.714	8.1109	9.1273	9.0257	9.377	9.0803	9.1024	7.5647	8.8929	8.1108	7.1794	7.3834	8.2654	7.2025	8.8238	8.965	8.1627	8.8931	7.8579	9.3155	9.0837	7.9156	8.3847
FN1	x	13.7378	14.8316	13.7621	13.6834	13.8352	14.6102	13.5988	13.0568	12.8681	14.4306	15.1575	14.0722	14.2369	13.9566	12.7665	13.6362	15.3083	14.1373	12.399	12.0291	14.9672	13.5567	13.2077	15.856	14.3072	12.8832	10.5937	15.7474	12.1134	12.4446	13.89	13.4595	13.707	15.0413	12.797	14.3652	14.1925	7.0453	10.9264	14.5273	13.1653	14.4213	13.0736	12.6818
FOS	x	11.3202	14.0336	12.9025	13.1863	12.8987	12.3297	13.0531	13.9262	11.4407	12.2908	14.8251	14.5148	13.0815	14.4367	11.1054	14.3913	15.0254	9.621	11.0054	12.7206	12.3533	12.3112	9.0658	13.2001	13.5688	12.0522	13.3492	9.6089	9.6018	13.0454	7.1994	15.0258	15.5259	12.2131	12.7141	13.31	15.3102	9.7365	10.2729	10.2275	9.8511	13.2215	13.5483	13.2745
FOXJ1	x	10.307	5.5354	8.6401	7.6173	5.4883	9.6473	8.0139	9.7577	2.3363	6.0522	6.6463	8.1351	7.035	8.8918	6.9726	8.0502	10.4508	4.7923	10.4654	9.9219	9.8253	4.6346	4.7666	5.8079	9.1541	7.0769	5.5295	10.2416	8.6805	10.0667	4.8934	9.3642	10.0528	10.6835	7.8348	6.4717	8.0888	8.8136	8.4427	10.7291	8.5407	6.919	4.6927	7.4955
FOXP3	x	6.4968	5.1699	5.9803	7.2355	5.3628	7.3694	7.1927	6.3431	8.8208	7.6966	6.3635	6.9769	5.9946	7.0816	4.1977	7.9283	6.682	4.8374	7.2839	5.1538	7.5315	4.1898	6.4901	6.6575	8.2001	7.7301	6.6389	8.3911	6.4535	6.7351	6.6518	6.3621	7.0364	7.7542	4.9467	7.9309	7.7665	6.9959	8.3603	5.0989	5.2559	7.4337	6.9501	6.5385
FPR2	x	5.594	4.0858	3.6837	5.1926	3.4919	7.0406	6.3161	4.7527	6.1657	6.1204	5.3691	4.2133	6.2005	6.7643	4.4515	7.5782	6.9558	4.3667	5.6259	4.785	6.0376	6.2265	4.7666	6.3747	4.0215	6.3832	4.7219	5.5027	5.3366	1.7268	3.6576	5.8994	6.2282	7.6393	3.7137	5.78	5.7153	3.7115	5.8281	5.0272	5.0819	5.3579	5.0413	4.5922
FUT5	x	1	1.4489	1.0072	1.4647	3.6427	1.5211	1.4594	5.5163	1.4168	1.3785	1.4751	4.4568	1.0635	1.2265	1.1243	1.7613	1.1763	1	1.3219	1	1.3618	1.2141	1.2987	2.4568	1.6826	1.384	1.5753	2.384	1	1.7268	3.7908	1.8115	2.6599	1.5059	1.8197	1.0426	1	1	3.0268	1	1	2.0909	1.1243	1
FUT7	x	1	2.7225	1.0072	4.1085	1.1699	5.0997	1.4594	1.0772	5.4406	4.3125	1.4751	1.4383	1.541	1.2265	1.1243	1.7613	3.7027	1	1.3219	1	3.7949	1.2141	1.2987	2.4568	2.8914	1.384	1.5753	3.1763	2.5801	1.7268	1.1506	1.8115	1.2449	1.5311	1.8197	3.0841	3.2157	3.61	4.5904	1	3.8846	1.6599	3.5509	1.8197
FYN	x	9.9869	9.4152	9.6314	10.4466	10.2319	10.6535	9.7941	9.7298	11.0308	10.5749	10.2357	10.7282	9.637	11.0247	11.9105	10.6936	10.8751	10.674	10.3475	9.1118	10.929	11.1611	9.2703	12.0434	10.6474	10.1691	9.3491	10.4292	9.029	10.4367	10.6442	9.3914	9.9644	10.068	9.3298	10.6507	10.6115	8.8612	10.1737	9.4	8.5441	11.1838	10.2519	9.5847
GAGE1	x	3.4529	2.2839	1.926	1.4647	1.9146	1.5211	1.4594	1.8992	1.4168	1.3785	6.5119	1.4383	1.0635	1.2265	1.1243	1.7613	1.1763	2.4854	1.3219	1	1.3618	6.1212	1.9635	5.0682	2.384	1.384	1.5753	3.1763	2.1309	4.6921	1.1506	1.8115	2.3074	4.1359	1.8197	1.0426	1	1	1	1.8197	1	1.6599	1.1243	2.6112
GATA3	x	1	1.4489	1.0072	4.6017	1.9146	3.5632	1.4594	1.8992	4.4423	1.9411	1.4751	1.4383	3.2373	1.2265	1.1243	1.7613	3.3909	4.0951	1.3219	1	5.0321	5.4353	1.2987	5.2494	4.3681	3.9837	1.5753	3.8846	1.84	1.7268	1.1506	1.8115	1.2449	2.2418	1.8197	4.5404	4.0942	1	2.26	1	2.1243	1.6599	1.7991	1
GNLY	x	8.5179	6.0312	6.9828	7.4535	5.5665	8.7013	7.7923	8.3524	10.3932	10.2382	7.8251	6.6978	8.7734	8.2973	3.6392	10.7386	9.1025	5.6126	6.0418	7.1295	8.8546	5.6398	7.1236	11.576	9.1597	10.0881	8.7159	7.9195	7.9851	7.3791	6.7035	7.4096	7.4865	8.0525	7.3884	7.1127	8.2033	6.9552	8.4251	6.9637	10.2325	9.4873	7.5848	6.6163
GPI	x	11.6165	11.003	11.8256	10.1382	11.3523	10.3608	10.4345	11.2463	11.4783	11.3502	11.1689	11.4181	10.9092	10.6054	12.0908	11.0797	11.1634	10.7692	11.8305	12.5566	10.8697	11.2363	11.4411	12.1782	10.671	11.9537	11.2246	10.6129	10.5932	10.9585	11.8885	11.4307	11.1462	10.8333	11.8539	11.0626	10.7505	12.0445	10.4845	10.464	10.2231	11.1305	13.3495	11.8918
GTF3C1	x	10.2874	10.0137	10.6058	10.0525	10.004	10.371	10.587	10.0414	10.0939	10.3381	10.3932	10.593	10.1735	10.3866	10.1773	10.4861	10.3342	10.96	10.7901	10.1246	10.7113	10.4208	10.0684	10.4918	10.4038	10.1831	11.2198	10.8935	9.6629	10.3577	10.5332	10.6182	10.3816	10.7603	10.3292	10.286	10.2136	10.9498	10.6005	10.2215	9.7072	10.6897	9.9846	10.9583
GZMA	x	9.5024	7.3108	7.4324	9.7542	7.0992	10.5164	8.206	9.3491	10.9697	10.2286	9.0832	8.7234	9.0016	7.4224	4.6679	10.2717	9.6181	5.3252	6.3105	7.2696	9.2941	6.2517	7.8804	11.9383	10.6031	10.3473	8.4722	8.8923	8.4121	7.778	8.0118	8.5533	7.7205	9.3908	7.7859	9.5073	9.4907	8.0894	9.0992	7.8885	9.0414	10.1757	8.4795	7.0882
GZMB	x	8.6467	7.5822	5.957	8.7595	5.8102	10.1053	7.8036	9.4733	10.4145	10.0975	7.996	7.3226	8.2424	8.2788	4.1977	10.4812	9.6158	5.7845	8.2133	7.1386	7.5557	6.3007	7.9501	11.8321	9.1597	9.9232	8.2273	7.5593	9.0618	6.8549	8.2903	7.0489	9.3265	9.5688	5.7447	9.6733	8.2855	8.3628	9.4257	6.4639	8.7384	8.9387	7.6956	6.8834
GZMH	x	6.3668	6.3995	5.0426	7.1489	4.2265	7.5388	6.1833	6.4565	9.0332	7.2416	6.7455	6.3811	6.7151	5.0807	2.4303	7.4462	6.9411	4.541	4.4848	5.6144	6.756	3.8379	5.9588	10.2891	7.927	7.3856	5.4663	6.7082	6.5797	3.84	4.8934	4.464	5.6115	6.9337	5.0605	6.0796	6.3259	5.1416	5.8281	5.8873	6.5375	6.5376	4.6927	4.1961
GZMK	x	7.9871	6.2761	6.7054	9.0256	7.0593	9.0863	8.1086	7.3395	10.8691	8.3979	8.0649	8.7292	7.439	6.3092	1.1243	8.7148	9.8899	3.4463	4.749	5.8107	8.8884	5.033	5.9588	11.3661	9.8426	8.7474	7.5144	8.5243	6.7503	7.9221	7.7424	6.7459	5.765	9.1509	7.8507	9.5588	9.8752	5.1416	8.9963	6.7686	5.966	9.7084	7.9015	5.3747
GZMM	x	4.926	3.3306	1.0072	5.1214	2.6462	5.3187	1.4594	2.8156	5.9095	4.6253	4.4403	4.847	4.9103	3.6381	1.1243	4.9649	5.8061	1	1.5361	3.8258	3.7949	1.9146	1.2987	6.3747	6.1572	5.1355	4.0435	3.6848	1	4.4087	3.9126	1.8115	1.2449	1.5059	3.9681	5.9623	6.3103	4.0575	5.8492	2.3757	3.797	6.5708	5.2787	2.4489
HAMP	x	5.4212	5.3023	3.5668	3.9542	3.9059	6.4067	4.8505	4.2645	4.7409	4.9584	5.3691	5.0832	6.3425	4.9621	4.1977	3.2869	5.5188	4.5951	4.2772	4.2203	3.6218	4.1898	1.9635	6.0224	5.2589	1.384	4.2071	4.2165	3.067	2.3505	5.1127	4.6194	4.6747	5.1675	3.009	5.7522	6.3259	2.0772	2.8699	2.1243	3.9672	6.1554	6.0166	2.7549
HAVCR2	x	8.7701	7.7187	6.2893	9.1243	6.4678	9.4335	7.8036	8.0186	8.7555	8.7705	9.1795	8.0725	8.9862	8.0505	6.3574	9.6387	9.1385	7.5665	6.9231	7.4424	8.4763	8.2972	7.517	10.0654	8.9697	8.3588	7.4828	8.7266	7.8615	7.3989	7.5677	7.766	7.7937	8.7751	7.3215	8.9151	8.8426	6.5393	7.6458	7.1608	8.4754	8.1564	8.3343	6.9449
HCK	x	8.9692	8.4683	6.4136	10.2212	6.4266	10.3021	8.3053	8.0907	9.411	9.5525	9.959	8.6639	9.6892	9.3942	10.9864	10.4692	9.2653	12.8815	9.2099	7.8465	9.3507	7.8307	9.093	9.8783	10.216	8.9951	8.852	9.6159	8.4189	8.6985	8.005	8.7425	8.7548	10.0101	7.6471	9.5094	9.6715	9.0053	10.5849	7.9235	9.8057	9.5961	9.8475	9.6194
HLA-A	x	13.298	13.1716	12.1961	14.5921	13.1636	15.4283	13.1895	14.8663	14.583	14.6832	14.0683	13.2934	14.5545	14.101	11.7325	15.7689	14.3074	12.6334	13.1199	13.7198	14.1699	12.5586	13.37	15.2735	15.5502	14.6474	14.7178	14.2442	13.072	14.7547	13.2064	13.1604	13.3157	15.0204	13.48	14.6087	14.7387	13.9514	14.2908	13.6834	14.2859	14.5591	13.8041	13.5211
HLA-B	x	12.7691	12.7598	11.7986	14.4427	12.7942	15.3274	12.7936	14.2841	14.7116	14.4528	13.83	13.239	14.057	13.7328	11.1487	15.5661	14.2173	11.9717	12.6023	13.6068	13.8268	11.8642	13.5015	14.8676	15.6979	13.9176	14.2392	13.8886	12.8116	14.3036	12.733	12.6611	13.1538	14.8166	12.6063	14.4347	14.3682	13.2331	14.133	12.8124	13.831	14.5809	13.8501	13.3545
HLA-C	x	12.0285	13.1055	12.754	13.8443	12.3926	14.2458	12.3655	14.2946	13.4315	13.5508	12.7432	12.1982	14.1071	13.2695	10.2642	14.9345	13.527	13.0364	12.343	12.4595	13.5783	10.9698	12.9414	14.6372	15.1686	14.0297	14.0591	12.9267	11.6552	13.4389	11.945	13.5195	12.6197	13.8002	12.2856	13.8699	13.4087	12.787	14.1755	12.5947	12.8272	14.1806	13.5774	12.9503
HLA-DMA	x	10.3273	10.3055	8.1717	12.1541	10.042	11.8194	9.7507	10.5051	10.6469	11.2616	11.3174	10.2001	11.4927	10.6372	8.3007	11.7315	11.415	8.4822	9.6823	8.6267	11.0547	9.1879	10.0267	11.576	12.5488	9.8696	10.4783	11.5584	9.4531	11.7443	9.1318	10.0434	9.9404	11.1846	10.9366	11.2926	11.2526	8.8418	10.4862	9.6337	10.8361	11.2261	11.0268	8.4917
HLA-DMB	x	10.1519	9.5106	7.8203	11.7234	8.5797	11.4797	9.2295	9.9795	10.3272	10.5929	11.0133	9.9269	11.1723	10.0561	7.9063	11.295	11.033	8.7095	8.8273	8.3707	10.635	8.7095	9.8166	11.0487	12.104	9.7288	9.6487	10.9208	9.5943	10.4931	9.0839	9.3806	9.6363	10.6818	9.0827	10.7487	11.0852	8.1672	10.216	9.3695	10.6056	10.1095	10.1672	8.293
HLA-DOB	x	6.8086	6.1056	6.4306	10.1561	6.2954	8.7397	8.1801	8.079	9.3311	9.5339	7.4808	8.0355	7.9508	6.8835	6.1334	9.3844	8.4204	5.5595	8.2278	8.8496	7.349	3.6982	8.5529	8.1557	9.6261	7.3994	7.1622	8.1505	7.5889	9.1251	6.7857	6.3174	6.9429	8.1207	8.2491	9.4649	9.3216	6.0135	9.4062	6.9733	6.9858	9.3314	8.225	6.057
HLA-DPA1	x	12.3424	11.7794	9.7355	13.9886	10.2017	14.0022	11.5874	12.5296	12.2738	12.5611	12.9984	12.0171	13.0748	12.3815	10.0644	12.5967	13.0805	10.1719	10.1972	10.6359	13.0513	10.8503	11.9602	12.678	14.0353	12.2488	12.0365	12.5112	11.9993	12.1022	11.3069	11.2948	11.5806	12.8118	11.1052	13.0113	13.402	10.2141	12.3046	11.6555	13.3396	12.1791	12.2682	10.2033
HLA-DPB1	x	12.1242	11.3242	9.4084	13.6438	10.0454	13.2536	11.0887	11.8716	11.9412	12.0338	12.5427	11.7269	12.9678	11.5644	9.2692	12.6762	12.6416	9.9213	10.1898	10.2911	12.6786	10.3714	11.7942	12.781	13.4504	11.3068	11.5214	12.4661	11.6339	11.7462	10.8172	10.6411	11.0495	12.3928	10.5813	12.4774	12.9288	10.0303	11.7402	11.5139	12.9721	11.8445	11.9512	9.9706
HLA-DQA1	x	1	11.8371	9.5849	14.977	2.3277	14.0945	11.1568	12.2432	11.756	1.3785	13.4378	13.0343	1.0635	1.2265	1.1243	13.3852	1.1763	10.9992	10.7816	10.1712	12.706	10.193	11.3164	13.4758	1.6826	1.384	12.6584	13.2146	1	12.3649	11.0627	11.4307	11.258	1.5059	1.8197	13.8248	13.0298	10.0376	11.7077	11.3334	13.1688	12.5095	12.9927	10.5036
HLA-DQB1	x	1	9.3402	7.6929	13.0105	1.1699	11.1859	9.9833	9.9065	9.6151	1.3785	11.6894	10.33	1.0635	1.2265	1.1243	12.1935	2.0635	8.4714	8.2913	7.2099	10.6033	8.9551	8.6916	10.8558	1.6826	1.384	10.917	11.659	1	10.1064	9.7258	9.857	8.6102	1.5311	1.8197	11.8496	11.8354	9.134	10.7584	8.388	10.2491	11.4331	10.1716	8.9174
HLA-DRA	x	14.1349	13.6013	11.559	15.8106	12.6335	15.5794	13.3597	14.2082	14.0702	14.3602	14.855	13.8093	15.1957	13.9698	11.6492	14.9726	15.2712	11.8401	12.7819	12.3658	14.5842	12.4521	12.9301	14.6436	15.908	13.5824	13.6552	14.9972	14.486	14.1283	12.8148	13.1691	13.5403	14.8457	12.997	14.7107	15.0152	11.9271	13.8231	13.6057	14.9707	13.8214	14.0753	12.1619
HLA-DRB3	x	12.3652	12.1332	10.052	14.5527	11.2093	14.1082	11.9458	12.906	13.0032	13.1629	13.3099	12.2929	13.343	13.2705	10.0786	14.2348	13.3248	10.9677	11.9419	10.8224	13.6639	11.2117	11.5952	14.1622	14.6372	12.4549	13.1726	14.3119	11.9127	13.7655	11.9111	12.2999	11.9001	13.8229	11.8813	13.2185	13.325	11.1632	13.0168	11.7265	13.7748	14.2466	14.25	10.8204
HLA-DRB4	x	3.2311	10.4264	8.3153	4.3764	8.4417	11.8773	10.0252	4.4944	3.9126	11.831	4.7581	5.671	11.4167	3.6381	8.2624	11.5979	12.6433	4.4854	5.488	9.2472	5.2854	4.4725	9.3139	3.9616	12.197	11.3483	4.354	2.384	11.6179	11.5055	3.7908	4.464	4.2234	4.4094	9.439	2.0875	11.4723	2.0772	3.6253	4.3909	12.806	11.1053	3.228	2.269
HLA-E	x	11.935	12.1957	10.4171	13.3893	11.9446	13.5548	12.1621	12.6534	12.9181	13.3614	13.0307	12.0764	13.0532	12.5659	10.632	13.7467	13.3333	11.3689	11.9029	11.8327	12.7803	11.0853	12.4033	13.4763	13.6919	12.6716	13.4519	12.5415	11.5451	13.1283	11.3228	11.7681	12.0089	12.9531	11.8321	13.172	13.2869	12.5011	12.9016	12.1811	12.1186	13.3824	12.5317	12.7634
HLA-G	x	10.1841	9.5208	9.1873	11.0263	9.9304	11.9745	9.3661	11.438	11.4992	11.0213	10.6388	9.5376	11.5371	10.5001	8.0671	12.6161	10.3028	9.1364	9.9219	9.9312	10.4595	8.9627	10.2979	11.9234	11.8074	10.7508	10.8443	10.9433	10.6073	11.1939	9.0544	8.6733	9.825	11.7682	9.7712	11.2438	11.3557	10.2461	10.1841	10.9982	10.5212	10.4917	9.5056	9.5343
HMGB1	x	10.6934	10.9153	9.5033	10.7293	10.6224	10.6367	11.2292	9.9874	11.2777	10.8363	11.1361	10.7711	11.0482	10.4934	11.1039	10.6168	11.1554	10.77	10.3325	11.4679	10.5101	11.4531	9.6433	10.8732	10.2425	10.1323	10.1985	10.5609	10.6118	11.1448	10.9181	10.3031	10.2116	10.5625	10.7327	11.0519	10.5201	10.694	10.5801	10.4253	10.4234	10.7883	11.1038	10.0445
HRAS	x	7.4587	7.8215	8.6474	6.589	6.9028	6.4992	7.7101	7.0209	7.5968	7.6741	7.3607	7.5232	7.4658	7.1374	8.3946	6.9296	7.6341	7.4027	8.6284	7.7777	7.5677	8.0109	8.1185	7.6095	6.7663	7.6743	7.6343	7.4375	8.6024	7.117	7.2809	7.5705	7.4301	7.3778	7.275	6.8737	7.3201	8.4786	8.0027	7.7506	8.058	7.2817	8.7282	8.1727
HSD11B1	x	6.1938	6.4575	5.7298	6.9985	5.7107	7.6772	5.6901	6.2413	6.6933	8.3349	8.2621	7.053	7.1163	6.5951	5.8089	8.6732	7.7143	5.3875	7.4038	5.5607	4.7247	8.3092	6.1485	8.9288	7.5732	5.9288	6.3547	5.2365	2.9222	6.9386	6.0522	6.9931	7.081	6.8897	6.1045	7.8735	7.3962	3.61	5.8281	7.2102	4.189	7.5548	6.8652	4.9331
ICAM1	x	9.2676	10.3289	9.7558	11.7864	12.3357	12.6464	10.1793	12.1546	10.418	11.0521	11.8966	11.5544	11.4652	12.6245	7.8111	10.8823	12.7434	8.3671	9.3491	8.4866	10.062	9.2855	10.1868	10.7164	13.1665	10.2089	8.9706	11.4295	10.9614	10.5955	8.4091	11.4096	11.3374	11.772	9.1028	11.7681	12.0501	9.413	8.9963	10.6574	11.7023	11.2935	11.1336	9.8155
ICAM2	x	7.318	8.5236	9.038	9.1994	6.9903	8.8255	7.5026	9.1329	9.5395	9.7155	9.4163	8.3614	9.1414	7.8972	6.3152	9.4645	9.3764	7.5865	8.0596	6.9947	7.9531	8.5206	7.3467	9.0438	8.9376	7.8954	6.9242	7.7633	6.3009	8.5378	7.0741	7.996	9.3327	9.2673	7.6471	8.9859	8.7558	5.7293	8.0628	8.4268	11.1301	8.9702	7.236	7.1219
ICAM3	x	9.037	9.203	7.9783	10.5701	9.0791	9.9029	9.0263	9.2077	10.4127	10.3201	9.1526	9.1225	9.3766	9.3417	6.9313	10.9861	9.3981	7.1832	9.4941	7.649	9.6893	7.8718	8.6608	11.0518	10.289	9.0444	8.3016	9.5623	8.099	9.6856	7.8456	8.4117	8.7082	9.7458	9.4547	10.526	10.3042	7.7695	10.0873	8.7047	8.3771	10.8317	8.81	7.9164
ICAM4	x	4.8104	6.8948	7.5219	7.7169	5.1767	8.3084	6.603	9.7373	4.6479	6.1532	6.5398	4.0747	6.7298	8.5446	2.9523	7.1637	8.3827	5.0448	6.5371	4.8309	5.8143	3.8379	4.3169	7.0969	8.7435	5.1355	3.859	7.6166	8.3985	5.9172	3.511	7.076	8.5846	6.4489	4.3723	7.6566	8.0657	3.384	6.234	7.2812	5.8407	8.5044	7.4258	8.217
ICOS	x	5.9968	5.0241	5.4269	7.6043	4.904	7.7913	6.9278	6.8236	9.1395	7.6163	7.0666	7.4263	6.1572	6.7101	1.1243	8.5129	7.8859	1.5558	5.7517	4.2884	7.0911	2.6781	5.9246	8.7597	8.1337	6.8936	6.4229	7.4052	4.9819	6.8259	4.7698	5.1131	7.081	7.2789	5.1659	8.3079	8.0422	5.8674	7.9498	4.3909	5.2227	7.7702	6.5755	5.0501
ICOSLG	x	7.1932	6.4288	7.506	7.8764	7.329	8.3831	8.4278	7.7187	9.6304	7.7296	8.1489	7.5364	8.0606	7.6979	5.2172	8.1012	8.713	6.8152	6.9231	6.3887	7.9803	9.5718	7.1827	7.6424	8.519	8.2176	7.4007	8.72	8.2124	9.0201	8.296	7.2524	8.4381	8.451	7.41	8.327	8.2935	7.3022	8.3306	7.7727	7.9758	7.8668	9.0079	7.8333
IDO1	x	7.9603	8.0458	5.6456	8.6753	4.4074	10.0426	9.1737	9.0867	12.5579	11.1066	6.3944	7.8667	7.1387	8.1759	3.8885	11.4019	9.666	6.6343	7.9676	6.9007	8.0417	6.2765	10.6503	10.5317	8.736	11.9193	13.0547	10.0931	9.7818	7.3386	8.2733	8.9023	10.7777	9.3629	5.2642	9.645	9.229	8.3859	10.0329	8.3333	14.4826	9.6121	6.9638	7.9618
IFI16	x	9.2964	9.9918	8.5188	10.7426	10.3943	11.9494	11.723	9.8982	10.787	11.2625	11.0108	9.9395	10.3805	11.2409	13.8661	11.0394	10.6768	11.8134	10.8275	12.3357	11.2818	8.8724	11.2165	11.4333	11.0286	12.8152	12.2357	11.1909	10.4634	10.8456	9.8028	9.1517	9.6512	11.5898	9.1804	10.8355	10.6997	13.1212	11.6319	9.8876	9.6224	11.5687	11.4423	11.3017
IFI27	x	10.3176	11.9505	8.9615	11.0335	8.7312	11.4277	10.6793	11.3835	10.8806	12.6843	11.9306	12.5247	13.1419	14.559	7.8262	11.8509	13.7121	10.6818	12.3885	14.5	12.6595	9.5867	12.202	11.9032	12.4652	14.0685	14.3963	13.3421	12.9219	12.5399	11.1544	9.6875	12.5314	13.4548	9.2836	10.8187	13.2451	13.7652	14.2479	12.1642	11.8296	11.6122	11.8045	13.3599
IFI35	x	7.38	8.1013	6.4472	8.1944	7.4367	9.106	7.3714	9.1499	8.2778	9.645	8.0161	7.2437	8.1125	9.0639	3.6392	9.6082	8.4879	5.5595	7.3517	7.9902	7.6262	5.8846	7.5733	8.8884	9.1981	9.3488	9.0099	8.6937	7.1748	8.0021	6.6163	7.0489	8.1758	8.8227	6.6321	8.6451	8.448	7.4561	8.7058	7.258	8.1178	9.013	7.9156	8.0485
IFIH1	x	8.3696	8.5371	6.4639	8.7884	8.312	9.1495	7.8482	8.3178	10.3366	9.4305	8.2538	7.7572	8.5532	9.5334	7.1626	9.2209	8.6779	7.5461	7.7637	9.9298	8.2194	5.8846	8.5529	9.7487	8.8915	10.536	9.778	9.1662	9.3718	8.8138	7.7259	7.6081	8.1199	9.4104	7.2985	8.8505	8.8855	8.8612	9.6606	8.1723	9.5591	8.9195	8.4795	8.4552
IFIT1	x	6.8286	8.5168	5.9095	7.8978	7.9176	8.5653	8.0525	7.7635	8.8419	9.3512	8.2023	7.6992	8.4892	10.425	4.5993	7.0383	8.281	7.0257	6.5136	10.7813	8.1089	7.6053	9.1159	6.8383	7.6386	11.7001	9.221	8.6735	8.7167	8.2296	6.383	6.6411	7.7757	9.3908	5.8748	6.7798	8.6938	9.1943	10.3858	7.0016	9.3827	7.0185	8.1491	8.1203
IFIT2	x	6.1469	9.0419	4.9982	8.8055	7.1122	8.5292	6.8422	6.2623	9.3122	8.168	7.8023	6.4946	8.5407	9.6981	3.157	7.279	8.2692	6.7455	4.749	10.2313	7.1401	7.4291	7.5953	7.1435	8.0401	11.0936	9.7517	7.885	8.9115	7.0681	7.675	7.3218	8.2096	8.6422	6.5171	7.3271	7.8501	7.575	9.4362	7.1691	9.5574	6.5037	7.2247	6.7602
IFITM1	x	10.2946	11.6565	9.2672	11.6653	11.782	12.0233	10.8188	10.5516	12.9766	12.0216	11.6611	11.4208	11.2361	11.5092	10.6234	11.92	12.2552	10.4461	11.2926	13.0701	12.324	9.8605	11.6854	11.8463	10.6573	13.6102	10.8033	12.529	10.8229	10.2417	9.6246	13.0289	10.9508	11.6982	9.5208	11.5389	11.9737	11.3465	12.7994	12.7661	11.3855	11.1305	10.5708	11.1741
IFITM2	x	10.6493	11.8054	10.103	11.9535	11.1192	12.199	11.1788	11.3533	10.9431	11.3351	12.747	12.4204	12.4832	12.5018	12.4017	12.2334	11.9634	11.8944	11.4117	10.5197	12.3341	10.8708	10.4165	11.6261	11.3568	10.7562	10.0899	12.4226	10.0118	12.4951	9.6423	13.3396	11.4062	12.0694	11.2306	12.7874	11.9225	10.2597	11.2288	12.3179	10.2634	12.5733	11.1328	10.3176
IFNA1	x	1	1.4489	1.0072	1.4647	1.1699	1.5211	1.4594	1.0772	1.4168	1.3785	1.4751	1.4383	1.0635	1.2265	1.1243	1.7613	1.1763	1	1.3219	2.3951	1.3618	1.2141	1.2987	2.4568	1.6826	1.384	1.5753	1.541	1	1.7268	1.1506	1.8115	1.2449	1.5059	1.8197	1.0426	1	1	1	1	1	1.6599	1.1243	1
IFNA17	x	1	1.4489	1.0072	1.4647	1.1699	1.5211	1.4594	1.0772	1.4168	1.3785	1.4751	1.4383	1.0635	1.2265	1.1243	1.7613	1.1763	1	1.3219	1	1.3618	1.2141	1.2987	2.4568	1.6826	1.384	1.5753	1.541	1	1.7268	1.1506	1.8115	1.2449	1.5059	1.8197	1.0426	1	1	1	1	1	1.6599	1.1243	1
IFNA2	x	1	1.4489	2.266	1.6826	2.3277	1.5211	1.4594	1.8992	1.4168	1.3785	1.4751	1.4383	1.0635	1.2265	1.1243	1.7613	2.0635	1	1.3219	1	1.3618	1.9146	1.2987	2.7203	1.6826	1.384	3.859	1.541	1	1.7268	3.1635	3.2525	3.1811	1.5059	3.009	1.6781	3.0755	1	1.6369	1	1	1.6599	1.1243	1
IFNA7	x	4.1018	4.862	4.2396	3.9542	4.2265	4.6398	5.4796	4.7527	4.7409	4.6253	5.8866	5.3477	4.3427	3.7856	4.9686	5.72	4.8797	4.8374	5.9745	5.5877	5.4499	5.3448	5.6171	6.3747	4.9855	3.9837	4.7219	4.9986	2.1309	6.0734	3.6576	5.3968	4.6747	4.742	5.8748	4.0815	4.1651	2.3533	3.7203	3.5656	4.497	6.1985	4.4809	3.7897
IFNA8	x	1	1.4489	1.0072	1.4647	1.1699	1.5211	1.4594	1.0772	1.4168	1.3785	1.4751	1.4383	1.0635	1.2265	1.1243	1.7613	1.1763	1	1.3219	1	1.3618	1.2141	1.2987	2.4568	1.6826	1.384	1.5753	1.541	1	1.7268	1.1506	1.8115	1.2449	1.5059	1.8197	1.0426	1	1	1	1	1	1.6599	1.1243	1
IFNAR1	x	8.1929	8.351	7.05	9.404	8.0792	8.2826	8.3755	7.9167	8.1899	8.9589	8.6364	7.9781	8.8158	8.8878	8.3061	9.0168	8.4363	8.7277	8.4909	8.2659	8.748	7.2658	8.5417	8.3269	9.1429	8.5995	8.2925	8.7266	7.9388	8.4261	8.538	8.1312	8.3559	8.7751	8.7594	9.0762	9.1932	7.9357	8.8093	8.2373	7.9507	9.2518	8.8657	8.2841
IFNAR2	x	10.1078	10.1604	9.8902	11.1827	10.7237	10.8331	10.3498	10.4191	11.1908	11.3216	10.7535	10.0246	10.6065	11.4128	10.3823	11.5297	11.0067	10.8905	10.4882	9.4188	10.267	9.712	10.3901	11.2377	11.7252	10.313	10.5197	11.227	9.8232	11.222	9.8087	10.3031	10.1863	11.2772	9.8876	11.205	11.2084	9.6814	10.8596	10.4174	10.3939	11.2352	10.5311	9.7662
IFNB1	x	1	3.9307	1.0072	1.4647	1.1699	1.5211	1.4594	1.0772	1.4168	2.8156	2.8972	2.2957	1.0635	1.2265	1.1243	1.7613	1.1763	1	1.3219	5.942	3.1969	1.2141	1.2987	2.7203	1.6826	2.1859	1.5753	4.2165	1	1.7268	3.1635	1.8115	1.2449	2.2418	1.8197	1.0426	1.696	1	1.189	1	1	1.6599	1.1243	2.0635
IFNG	x	5.4472	5.4236	4.4529	5.6614	4.3198	6.4381	4.6633	5.2902	6.8052	6.4727	5.2388	5.5182	5.43	5.1367	5.6144	7.7155	6.3436	4.9241	5.7109	5.5333	5.3971	5.5207	6.0248	9.0315	6.6122	5.6337	5.1006	4.3576	3.4303	6.0734	5.0072	4.887	4.8904	5.3733	5.9359	5.2095	5.6915	4.4581	4.9837	3.9991	5.0444	6.7262	4.3198	4.0356
IFNGR1	x	9.9946	10.448	9.0545	10.9705	10.4403	11.1049	10.7977	9.9345	11.15	10.6829	11.363	10.6261	11.518	10.9994	10.0027	10.8841	11.384	10.1785	10.7643	11.0058	11.5515	10.4304	10.3584	11.4748	10.9228	11.1168	11.1181	11.0718	11.5613	10.9178	9.5537	10.4603	10.5337	11.2514	10.5741	11.1558	11.5883	10.4094	10.8726	10.552	9.8511	10.5365	10.9282	10.9143
IFNL1	x	3.6439	3.757	4.6392	3.7803	4.0206	4.2713	4.7597	4.4216	4.7409	5.0312	4.6599	3.7485	3.9955	4.6135	3.157	5.1699	3.5558	3.6633	3.1538	4.3526	2.157	4.0824	4.3169	4.6182	4.9855	3.6554	5.1006	4.7131	3.9625	5.3103	3.6576	4.2898	4.9561	4.5292	4.9467	3.5423	2.3132	3.7115	4.1194	2.7782	2.7991	4.568	3.3978	3.3176
IFNL2	x	1	1.4489	1.0072	1.4647	1.1699	1.5211	1.4594	1.3896	3.0687	1.3785	1.4751	3.5521	1.0635	1.2265	1.1243	1.7613	1.546	1.0426	1.3219	3.4074	1.3618	1.2928	1.2987	4.327	2.8914	1.5558	4.0435	3.1763	2.373	1.7268	1.1506	2.1763	1.2449	1.5059	1.8197	3.0841	1	3.1144	1.189	1	1	3.6904	1.2016	2.4489
IGF1R	x	8.1814	11.3407	10.8758	10.8536	10.7087	10.1629	11.2819	9.7779	10.7678	10.8774	11.3718	12.406	10.9901	9.8851	12.3518	10.8227	11.1337	10.8756	12.0216	12.1431	11.1049	12.5261	11.8821	10.9074	11.1898	10.744	10.3129	11.6122	11.3291	11.6481	12.2245	11.2509	10.9971	11.1594	12.575	11.1657	11.4762	11.7793	11.2409	11.3357	10.7095	11.7499	11.5902	11.9635
IGF2R	x	9.3212	9.5174	9.2046	9.5015	9.0352	10.0115	9.2253	9.5835	9.7329	9.2971	9.7358	9.9643	10.2136	9.7771	10.2766	9.906	9.7188	10.6118	10.3308	10.2746	9.6644	10.2933	9.5454	9.8005	9.87	9.916	9.9292	9.8844	9.67	9.8675	9.7949	9.9031	10.7319	9.8327	9.6984	9.6162	9.9093	10.2141	9.7207	9.6109	9.0882	9.3554	10.3358	10.5233
IGLL1	x	4.342	3.9307	3.8943	3.7803	4.7787	4.2713	4.9355	4.3448	4.5484	4.6253	5.4883	5.9748	4.4899	5.1367	4.9686	6.3029	5.6696	5.3252	6.0418	5.1173	5.5975	5.6398	5.5735	6.6575	4.7692	4.3681	4.8263	4.4861	3.5336	5.9172	3.6576	6.0157	4.5951	4.8379	5.8748	3.6668	3.7677	4.0575	3.2972	3.841	4.3205	5.2798	3.8156	3.7897
IKBKB	x	7.7625	8.6282	7.0717	9.2335	8.0591	10.0349	9.2792	8.6592	9.2184	8.8628	8.6935	8.9836	8.8053	10.5278	8.0285	8.8991	8.7891	9.7466	9.2172	8.6332	9.1932	7.2782	9.2041	9.3621	8.6276	9.0792	9.3448	9.7879	8.4881	9.4586	8.9585	9.0665	9.4591	8.7445	9.0137	8.8439	8.5778	9.3496	9.2775	9.0549	9.7132	9.4296	9.1372	8.8344
IKBKE	x	7.5633	8.2965	7.7813	9.3927	8.125	9.7228	9.9708	8.7059	10.6257	9.4928	8.8743	9.1225	8.4314	9.0889	7.4902	9.906	8.6867	8.7186	9.3819	9.1733	9.134	7.2782	9.0579	9.5294	10.0277	9.65	10.6284	9.4642	10.7246	10.1451	7.791	8.8947	8.5533	9.3427	8.5609	9.4562	9.5601	9.9664	9.7645	8.5406	9.5772	9.6041	9.0724	8.5913
IKBKG	x	9.3695	9.3012	9.2928	9.9716	9.3091	9.7945	9.7566	8.9154	9.2062	9.7668	9.4275	9.3915	9.6682	10.3081	9.8618	10.0395	9.4846	9.5749	10.1176	10.2409	9.8888	9.4164	9.8328	10.2577	10.5446	9.7478	10.3308	10.0956	10.845	11.1061	10.0899	9.6338	9.8052	9.6698	9.617	9.7282	9.5912	9.9779	9.4809	9.2798	10.5772	9.7084	10.3066	9.8581
IL10	x	5.3402	5.6389	4.9519	5.975	3.9059	5.6764	5.4796	5.5163	5.5978	5.8667	6.1264	6.3208	6.019	5.6014	5.0734	6.4676	6.3878	4.541	5.439	4.8753	6.454	5.2972	5.4825	7.7366	5.6241	6.1412	5.4002	4.9986	3.9625	5.2238	4.9514	4.7592	5.9686	5.4957	5.6017	6.1239	5.8074	3.7115	5.694	3.9991	4.9662	6.9445	5.5201	6.0431
IL10RA	x	9.225	8.3356	7.4069	10.6589	7.8412	10.2161	9.2083	9.0267	10.4285	10.1309	9.6032	9.2411	9.589	8.92	7.0644	11.1511	9.7823	7.1019	9.3424	7.8296	9.7431	8.3506	8.9768	11.1087	10.178	9.7559	9.0155	9.4759	8.2956	9.5546	8.475	8.2783	8.6843	9.5757	9.1677	10.7811	10.5686	7.8878	10.3314	8.5502	9.0973	10.4069	9.3579	7.8774
IL11	x	1.257	4.0858	3.2987	1.4647	6.384	1.5211	1.4594	3.6531	1.757	8.6375	5.9293	1.6826	1.0635	3.4738	1.5993	3.6017	4.5311	2.8797	7.5378	5.5333	2.5922	10.7291	5.5289	2.4568	4.8812	4.9222	1.5753	5.6194	4.9819	1.7268	5.2581	5.3082	4.7506	4.2795	1.8197	5.6943	4.585	4.7236	2.4931	5.44	4.382	7.8933	5.3219	6.2153
IL11RA	x	6.2685	7.2629	6.0032	8.0003	6.0186	7.637	6.6791	6.7514	6.987	6.8786	6.8157	7.0896	7.4208	7.3415	4.856	7.6312	7.3401	6.8598	6.4898	7.8577	7.5796	6.7698	7.6381	7.3161	7.5732	6.9881	7.0373	7.776	9.5747	7.5837	7.0344	7.6447	6.6785	6.3221	7.5914	7.7444	7.8337	6.0717	7.6153	7.9136	7.6477	7.7844	7.0814	6.4774
IL12A	x	4.9982	4.862	4.2396	5.1926	6.0995	5.9189	6.0369	6.3234	5.8271	5.2292	4.4403	6.4102	5.5011	5.7159	5.4686	5.0712	6.321	4.5951	6.6053	4.8309	5.0997	5.4353	5.281	3.9616	5.2589	7.6743	4.7219	5.0824	6.543	5.2238	5.0609	2.1763	5.5279	5.0921	5.4426	4.7808	5.667	5.6035	6.6259	5.669	5.2884	5.5027	5.3219	4.5534
IL12B	x	2.969	3.3306	1.0072	4.3764	2.9088	3.3147	1.4594	3.8866	4.327	1.3785	2.5033	1.4383	2.6253	1.2265	1.1243	1.7613	2.4436	3.3248	1.3219	1	1.5311	1.2141	1.2987	2.4568	2.384	4.1235	1.5753	1.541	2.373	1.7268	1.1506	1.8115	1.2449	2.2418	1.8197	4.0815	4.0942	1.2869	2.4931	1	1.3896	1.6599	1.1243	3.2203
IL12RB1	x	6.9785	6.2761	5.5865	8.2201	5.3628	8.2023	6.7745	6.4197	8.6274	8.5352	6.5398	7.5232	7.1717	6.9629	5.5792	8.8327	7.4274	5.9993	6.7123	5.9834	7.5068	6.5441	7.2395	9.3222	8.2215	8.1291	7.4987	7.4533	4.7436	7.6678	6.2959	6.8119	6.3547	7.7419	6.7724	7.8206	7.8715	6.1459	7.493	5.4673	6.5103	8.3695	7.0688	5.7983
IL12RB2	x	4.7703	4.6792	4.5801	3.3547	4.904	5.5084	5.3618	4.5632	8.0241	6.3361	4.9369	5.8943	4.9103	4.6904	6.3152	6.3459	5.9605	9.7862	4.1611	4.4731	4.3334	5.5207	5.779	6.0224	4.5148	6.1737	3.859	5.5622	5.4466	2.8895	6.58	1.8115	4.1127	5.3733	1.8197	5.8347	6.0715	8.9978	5.694	2.943	3.9672	5.9688	4.0391	5.1579
IL13	x	3.7312	3.3306	3.7929	5.1926	4.7115	1.5211	5.0921	4.6927	4.9107	2.4436	4.1819	4.9303	5.0587	4.8987	4.2876	4.8505	5.2581	4.3038	5.7109	4.5304	4.6363	5.2483	5.4346	6.4507	4.3681	3.2296	5.2581	4.4861	2.7613	5.3103	4.8934	4.887	1.2449	3.7981	4.8232	4.0815	3.6724	3.8943	2.4931	1	3.4983	3.101	5.2342	3.7203
IL13RA1	x	11.8518	11.6448	9.9589	11.8099	11.6844	11.5994	10.7891	11.0434	10.2931	11.3817	11.7638	10.6446	11.4641	12.0415	9.0557	11.6287	11.5266	9.141	10.7543	10.3554	12.1525	10.0318	10.6814	11.3488	12.6203	11.2516	11.1206	11.6952	10.8299	11.7189	13.6704	11.5405	11.2499	11.5915	10.7667	11.3901	11.1492	10.662	10.6586	11.3389	9.7916	11.2684	11.0718	10.8448
IL13RA2	x	6.9054	1.6554	1.926	4.7021	1.1699	1.5211	4.0514	1.0772	1.4168	1.3785	1.4751	3.3262	5.2769	1.2265	1.1243	1.7613	5.3052	1.9373	1.3219	1	5.2261	1.2141	1.2987	2.7203	3.2675	5.7244	1.5753	3.1763	4.8278	2.3505	1.1506	1.8115	5.9038	1.5059	1.8197	4.8875	3.0755	1	3.8934	1	1	3.4263	2.5435	2.269
IL15	x	6.3939	6.6683	4.5801	7.4679	6.3181	7.851	6.6542	6.9836	7.3971	7.6628	6.7694	5.9748	6.8435	6.2085	5.5432	8.3	7.306	5.8743	6.7328	7.0733	7.6031	5.033	6.8953	8.1782	7.7313	7.9898	7.9321	7.3889	8.5965	7.3989	5.8834	6.9352	6.4256	8.1111	6.96	7.6864	7.3586	6.5393	7.3957	6.1629	8.6967	7.5212	6.5932	6.9298
IL15RA	x	9.4326	8.4824	6.7192	9.335	7.9615	10.088	8.2811	9.6506	9.4935	10.2909	9.1298	8.7748	9.309	8.8673	6.3778	10.4046	9.7467	7.3951	8.2913	7.6744	8.8788	7.1767	8.7899	10.1188	9.4093	10.1528	8.9876	9.5659	8.6113	9.3093	7.4914	8.3241	8.5533	9.5723	8.015	10.0818	9.759	9.0543	9.4843	8.761	9.9967	9.6935	8.6329	8.9534
IL16	x	8.9488	8.6408	7.506	11.2724	7.8799	10.2274	9.4909	8.7249	10.9935	10.106	9.8711	10.1293	9.8876	9.1715	7.8035	10.8055	9.9592	7.0257	9.3786	8.299	10.0211	7.3843	9.3238	11.0639	10.7544	9.6701	9.221	10.4172	7.4439	10.6627	8.4039	8.1312	8.2622	9.8671	9.617	10.8895	10.9301	8.2111	10.3749	9.4385	8.2997	10.8283	9.4891	8.2751
IL17A	x	1	3.5595	1.0072	4.3764	1.1699	3.0144	1.4594	3.0268	2.3363	1.3785	1.4751	2.2957	1.541	1.2265	1.1243	2.8817	3.3909	1	1.3219	2.3951	1.3618	2.9486	1.2987	2.4568	3.2675	1.384	1.5753	1.541	1	1.7268	1.1506	1.8115	1.2449	2.7137	1.8197	5.0802	1.696	1.2869	2.8699	1	1	1.6599	1.1243	1.5311
IL17B	x	1	1.4489	1.0072	1.4647	1.1699	1.5211	1.4594	1.0772	1.4168	1.3785	1.4751	1.4383	1.0635	1.2265	1.1243	1.7613	1.1763	1	1.3219	1	1.3618	1.2141	1.2987	2.4568	1.6826	1.384	1.5753	2.8339	1	1.7268	1.1506	1.8115	1.2449	1.5059	1.8197	2.0875	1	1	1	1	1	1.6599	1.1243	2.7549
IL17F	x	1	2.2839	1.0072	1.4647	2.3277	1.5211	3.7082	1.0772	1.4168	1.3785	1.9561	3.3262	1.0635	1.2265	1.1243	1.7613	1.1763	1	1.3219	1	1.3618	1.2141	1.2987	2.7203	1.6826	1.384	1.5753	3.4529	1.4751	1.7268	1.1506	4.0917	1.2449	1.5059	1.8197	2.8914	2.0356	1	2.26	1	1	1.6599	1.1243	2.7549
IL17RA	x	8.2822	9.3931	7.801	9.2585	8.2718	9.1637	8.3755	8.3766	9.0286	9.1542	8.6104	8.8026	9.119	8.2538	8.454	10.1345	8.7515	8.5888	8.8033	9.1777	8.8884	8.3271	8.49	9.7859	9.4233	9.4452	9.1673	9.1614	7.1424	9.0328	8.0322	8.9173	8.0394	9.2543	8.3864	8.9494	9.0802	9.0028	8.6406	8.4198	8.6724	9.1234	9.1282	8.8526
IL17RB	x	8.0047	4.7735	7.7747	5.975	5.5665	9.5534	3.7082	7.7781	8.9626	4.6253	6.9878	6.467	7.4922	6.6538	6.5328	5.96	8.0802	9.9409	7.8692	2.1243	5.2854	4.1898	6.7661	4.861	7.4693	5.4857	3.6473	7.0157	5.917	6.57	7.9129	6.6044	6.9904	6.6469	5.6017	6.3083	5.2083	5.6035	9.7547	6.0226	10.0497	6.1554	7.2133	4.5129
IL18	x	7.2824	8.0552	5.7024	9.5258	6.8725	8.9672	8.2972	7.849	9.118	9.6276	9.3781	7.9975	9.0108	8.3807	9.656	10.3686	9.145	9.5965	9.1233	8.0642	9.5451	7.0957	7.3595	10.2363	8.6114	7.5924	10.2392	8.8689	6.7716	9.4959	6.6865	7.2284	6.9748	9.7733	7.8187	9.5788	8.4658	8.7165	8.9184	7.2183	6.7733	8.2516	9.4287	8.2264
IL18R1	x	5.9791	7.162	3.6837	8.1682	7.2126	7.9083	6.8201	6.1318	8.0334	7.4543	7.0857	8.1867	7.7396	7.6792	5.4296	8.4354	7.9609	4.5951	7.4165	6.2091	8.279	5.3448	6.2067	6.8938	7.8601	7.8457	6.61	7.9643	7.4636	8.015	6.5427	5.9586	6.3304	7.0178	5.5245	8.3691	7.7949	7.5547	8.2573	6.6302	7.1797	7.8801	7.8211	6.7688
IL18RAP	x	4.2273	4.7735	1.0072	5.975	1.1699	6.9989	3.7082	5.3698	6.5972	6.4463	5.5447	3.9203	5.3933	5.6014	1.1243	7.6655	6.7846	1	5.439	3.6323	6.6917	2.9486	4.8415	7.1886	5.8056	6.1412	6.488	4.9986	5.1538	4.6921	1.1506	5.0045	4.6747	4.4094	2.4647	7.4542	6.2785	5.7533	5.6707	4.3909	5.0058	6.784	5.963	4.5129
IL19	x	1	2.7225	1.0072	1.4647	1.1699	1.5211	1.4594	1.0772	1.4168	1.3785	1.4751	1.4383	1.0635	1.2265	1.1243	1.7613	2.7442	1	1.5361	1	3.4249	1.2141	1.9635	2.4568	1.6826	4.3681	4.6094	4.8146	1	1.7268	1.1506	1.8115	1.2449	1.5059	1.8197	1.0426	1.696	3.1144	7.705	1	1	1.6599	1.1243	4.7382
IL1A	x	2.969	3.757	1.0072	1.4647	1.1699	3.0144	1.4594	1.0772	3.0687	1.3785	4.1819	1.4383	1.541	4.5329	1.1243	2.319	4.6809	1	4.4848	7.7777	2.5922	2.9486	4.0883	6.5229	1.6826	5.5367	5.2581	2.384	8.3175	1.7268	1.1506	1.8115	1.2449	4.2795	1.8197	5.0802	3.3448	6.0525	3.1683	1	3.4983	1.6599	3.8156	6.9373
IL1B	x	5.7892	5.7819	4.855	7.6555	4.2265	7.9195	6.6542	6.6278	5.7398	6.9919	7.4221	6.258	5.9946	7.9449	5.0734	8.6217	6.2022	5.4175	8.4909	7.1203	4.2165	1.2141	6.0248	5.6871	7.318	7.2849	6.5804	6.7343	6.803	4.0557	4.8329	5.8374	8.5846	6.4182	4.8232	7.8993	6.9277	6.3323	6.6011	3.4607	5.0819	6.3966	6.8941	7.4271
IL1R1	x	7.7779	9.7203	7.498	10.1337	11.1079	10.3771	9.8362	9.2104	8.0516	9.8865	10.2756	9.3431	10.2794	9.5019	7.3092	9.9273	10.2364	8.1326	9.3121	8.4539	11.5024	8.2101	8.9084	9.0438	9.3025	9.3944	8.4641	10.4009	8.1447	9.6775	7.3688	11.5135	9.3899	9.9658	9.1356	10.5738	9.9876	9.3118	8.9333	10.1012	5.986	10.2493	9.7363	9.2333
IL1R2	x	4.85	5.1699	2.7698	4.9681	5.1767	6.6413	5.8741	5.1623	8.1816	8.4844	7.5511	5.2215	7.3553	6.2344	3.157	8.8552	5.8061	4.3667	7.6817	7.4049	9.6447	4.3847	4.7666	6.999	4.6473	6.6141	6.3194	5.0824	7.5276	7.8804	3.1635	7.6081	6.3054	6.9973	3.9681	6.9619	5.4841	6.6197	7.1105	4.5527	1	7.0889	6.0932	5.1839
IL1RAP	x	8.8305	8.5168	6.8254	8.4763	11.8663	8.9009	9.3584	8.073	7.8986	8.0064	8.8522	8.7407	8.3664	8.9823	8.9289	8.8773	8.9924	8.6662	9.08	10.4376	8.4046	8.3908	9.5925	9.5206	8.7285	9.7878	10.2202	9.3632	9.174	9.2285	7.1381	9.7264	7.8719	10.281	7.9277	8.6375	8.7587	10.802	8.7459	8.652	6.6908	9.5839	10.7	11.0006
IL1RAPL2	x	2.2388	3.757	3.1424	1.4647	6.384	5.2491	2.9653	3.8866	4.9107	3.5668	4.0321	4.6651	5.0112	4.9621	2.4303	1.7613	4.3646	4.6971	4.0347	4.585	4.2165	2.6781	5.0466	3.4712	3.8115	2.6229	4.0435	3.1763	2.5801	1.7268	3.511	5.1131	2.6599	5.3733	4.6876	4.4026	4.7793	2.3533	3.1683	4.3327	4.189	1.6599	3.9317	3.0072
IL1RL1	x	6.0987	7.4458	4.4529	8.4975	7.1507	8.2385	7.7221	7.592	6.1318	6.6899	7.6181	6.7671	9.1275	8.1692	6.1334	6.6153	9.1482	5.26	6.887	6.1914	8.0841	6.6039	6.666	7.1435	7.5048	8.8211	5.9551	7.4689	5.0179	8.0779	6.9934	7.5319	7.1523	7.5432	6.8693	7.346	8.1905	7.6407	6.2178	7.1097	4.7506	7.1561	7.806	5.7645
IL1RL2	x	1	4.862	1.4854	1.4647	7.4263	6.3416	5.998	1.0772	4.6479	3.7506	4.7581	4.6651	4.7447	6.1001	1.1243	1.7613	4.9982	2.4854	3.8972	5.2917	2.926	1.2928	5.1085	5.2494	6.2437	6.3264	5.7578	5.3078	1.84	6.1689	1.1506	7.5514	5.4845	5.946	4.9467	3.4046	4.5317	6.8592	3.5236	5.5463	1.3896	2.6826	5.0921	5.2338
IL1RN	x	6.4072	5.588	3.5668	6.615	4.7115	7.7542	8.0994	5.4449	5.8689	6.5972	7.1951	5.0832	6.135	7.2173	5.0734	7.5416	6.4094	3.5595	9.2881	8.0833	6.454	4.7798	7.4939	7.3952	6.7367	9.7315	11.4739	7.0782	8.0821	9.1071	2.025	6.7793	6.3787	8.2394	1.8197	7.1016	5.3063	10.6292	9.6274	4.272	5.4686	6.635	8.4012	9.8551
IL2	x	1	1.4489	1.0072	1.4647	1.1699	1.5211	1.4594	1.0772	1.4168	1.3785	1.4751	1.4383	1.0635	1.2265	1.1243	1.7613	1.1763	1	1.3219	1	1.3618	1.2141	1.2987	2.4568	1.6826	1.384	1.5753	1.541	1	1.7268	1.1506	1.8115	1.2449	1.5059	1.8197	1.0976	2.5435	1	1	1	1	1.6599	1.1243	1
IL21	x	4.0347	1.4489	1.0072	2.7485	1.1699	2.1144	1.4594	1.3896	5.4947	3.5668	1.4751	4.565	1.0635	1.2265	1.1243	5.845	5.3052	1	1.3219	1	1.3618	1.2141	1.2987	6.2093	2.384	1.384	1.5753	2.8339	1	1.7268	1.1506	1.8115	1.2449	1.5059	1.8197	4.8354	4.8674	1.2869	3.6253	1	1.3896	4.1069	1.1243	1
IL21R	x	5.0997	5.5354	4.5179	7.6555	4.5674	8.1173	5.8301	6.3032	7.7832	7.9974	5.2388	6.7671	4.6229	5.2924	3.9991	8.5316	6.6093	1	5.904	4.785	6.4014	1.2141	5.8895	8.2223	8.0759	7.0421	6.3892	6.9942	7.222	6.0233	5.511	3.2525	6.1745	6.5083	4.5385	7.8929	7.7779	5.3125	6.7546	5.44	8.5507	7.6969	6.4835	4.4296
IL22	x	1	1.4489	1.0072	1.4647	1.1699	1.5211	1.4594	1.0772	1.4168	1.3785	1.4751	1.4383	1.0635	1.2265	1.1243	1.7613	2.4436	1	1.3219	1	1.3618	1.2141	1.2987	2.4568	1.6826	1.384	1.5753	1.541	1	1.7268	1.1506	1.8115	3.5619	1.5059	1.8197	1.0426	2.0356	1	1	1	1	1.6599	1.1243	1
IL22RA1	x	4.7703	4.4705	1.0072	1.4647	1.9146	1.5211	4.6633	5.3306	1.4168	4.8017	5.8425	1.4383	7.7615	4.6135	1.1243	5.2627	4.6809	1	5.9397	4.5304	2.5922	1.2141	6.3425	2.4568	1.6826	6.1412	5.9551	4.8146	1	7.1407	5.511	1.8115	4.511	4.742	3.4033	6.5872	4.4195	5.8452	5.7173	4.6029	2.6064	4.9165	5.5925	7.6422
IL22RA2	x	4.0347	4.0858	4.0772	6.9584	3.7803	6.2018	3.8895	3.774	6.2628	5.6533	3.2063	6.8116	3.2373	4.0409	4.2876	5.6531	5.4373	4.0188	4.749	5.2242	5.6882	5.1973	5.3851	6.1189	5.489	3.9837	5.2581	2.8339	7.5889	4.557	3.3477	6.0157	4.3255	5.811	4.3723	6.5388	6.2294	4.3363	3.8934	3.4607	4.2563	5.8112	4.4026	4.3406
IL23A	x	5.1639	5.1699	4.855	6.2658	5.5279	8.1838	7.3248	5.2063	6.7835	5.7425	6.1627	6.439	6.454	6.1552	9.0429	6.6838	7.0956	6.1685	6.85	5.7401	5.9303	6.0657	6.666	6.7804	5.6871	5.3212	6.0005	5.9665	9.2404	7.254	9.5607	5.8374	6.2282	6.7974	6.0505	5.7522	5.5653	5.2122	7.5327	4.7436	8.7731	7.0424	5.6611	5.4189
IL23R	x	3.6439	1.4489	1.0072	4.8846	1.1699	2.1144	1.4594	1.0772	1.4168	1.3785	3.6781	1.4383	1.0635	1.2265	1.1243	1.7613	1.1763	1	1.3219	1	1.3618	1.2141	1.2987	2.4568	1.6826	1.384	1.5753	1.541	1	1.7268	1.1506	1.8115	3.384	1.5059	1.8197	5.6343	3.0755	1	3.2972	1.8197	1	1.6599	3.0339	1
IL24	x	1.257	2.2839	2.266	1.4647	3.1293	3.9607	4.6633	2.5705	4.5484	5.1001	4.3169	5.9748	3.2373	3.9184	4.6679	5.0712	4.8797	4.8374	7.9237	4.3526	4.7247	4.3847	5.2257	5.2494	5.1735	5.3782	3.0976	4.4861	3.5336	3.5874	2.9505	5.0045	4.4209	5.946	4.5385	4.0815	3.7677	4.2713	4.1194	2.7782	3.121	5.634	3.6893	7.924
IL25	x	1	1.4489	1.0072	1.4647	1.1699	2.1144	1.4594	1.0772	1.757	1.3785	1.4751	1.4383	1.0635	1.6276	1.1243	1.7613	1.1763	1	1.3219	1	1.3618	1.2141	1.2987	2.4568	1.6826	1.384	1.5753	1.541	1	1.7268	1.1506	1.8115	1.2449	1.5059	1.8197	1.0426	1.2449	1	1	1	1	1.6599	1.1243	1
IL26	x	3.3462	4.4705	3.9882	4.8846	4.2265	4.8415	4.4482	4.3448	4.8283	5.2895	5.4883	5.7186	4.9616	4.2585	4.5273	6.65	5.3944	5.2261	4.9016	5.1173	4.3334	5.2972	5.9923	6.5917	4.9855	3.6554	5.4663	2.8339	3.1985	5.9172	1.1506	3.5898	4.8222	4.5292	4.5385	4.7247	3.9402	2.7824	3.8094	3.841	4.189	5.2798	4.1383	3.855
IL27	x	1	1.4489	1.0072	1.4647	1.1699	1.5211	1.4594	1.0772	1.4168	1.3785	1.4751	1.4383	1.0635	3.0772	1.1243	1.7613	1.1763	1	1.3219	1	1.3618	1.2141	1.2987	2.4568	1.6826	1.384	1.5753	1.541	1	1.7268	1.1506	1.8115	1.2449	1.5059	1.8197	1.0426	1	1	1	1	1	1.6599	1.1243	1
IL2RA	x	8.1968	7.162	5.4928	7.9803	5.7777	9.4178	7.7459	7.7487	9.4459	9.4799	7.986	7.8019	8.6733	7.0673	7.077	10.0687	9.1124	7.1744	7.713	6.4637	9.5329	6.8706	6.9811	9.1952	8.5951	8.1781	7.6199	9.325	7.0233	6.7661	7.8456	8.6555	8.4324	9.1416	6.2069	9.6104	9.2921	6.7798	8.3268	7.9136	8.149	9.0251	8.6027	6.4351
IL2RB	x	7.9051	7.0346	7.5609	8.961	6.8415	9.7132	8.273	8.4099	9.7966	10.2053	7.9655	8.676	7.9759	8.3574	5.3896	10.0231	8.6188	5.8301	7.7537	6.6157	8.8837	7.8139	8.2486	10.8204	10.2213	9.6815	8.9006	9.041	6.9125	8.2516	7.8834	7.2284	7.6334	8.8856	7.2271	9.7637	9.4196	7.855	9.7575	7.0922	8.8593	9.8436	8.4937	7.2974
IL2RG	x	8.7494	8.1461	7.0055	10.443	7.329	10.1272	9.2126	8.7694	10.9394	10.0038	9.3189	9.5768	9.3408	8.5027	6.7219	10.8713	9.7188	5.8301	8.2982	7.5286	9.146	7.6997	8.3552	11.3008	10.3681	9.2144	8.4397	9.3506	9.7446	11.5021	7.9275	7.7493	8.3437	9.6795	8.7424	10.6258	10.6051	7.5479	9.568	8.1129	11.4963	10.1402	8.9017	7.3889
IL3	x	1	1.4489	1.0072	1.4647	1.1699	1.5211	1.4594	1.0772	1.4168	1.9411	1.4751	1.4383	1.0635	1.2265	2.0738	1.7613	2.7442	1.9373	3.7442	2.3951	1.3618	1.2928	1.2987	3.9616	1.6826	1.384	1.5753	1.541	1	1.7268	1.1506	2.1763	3.1811	1.5059	1.8197	1.0426	1.2449	1	1	1	1	3.101	1.1243	1
IL32	x	9.4488	10.4027	8.5109	10.968	7.947	12.5694	10.1901	9.9999	12.0744	11.1264	10.9128	10.5027	11.1407	9.7749	7.9343	11.3593	11.4674	8.6849	9.7667	8.4866	10.0449	9.0692	9.179	12.5871	12.16	10.8944	9.388	11.3205	8.9772	10.7072	9.7689	10.6136	10.2049	12.1556	8.8172	11.9122	11.2521	8.5487	10.418	10.2255	10.3026	11.5921	9.9729	9.323
IL34	x	5.6619	4.862	5.8853	6.7388	3.9059	6.4381	6.0749	5.3698	5.9095	5.1001	6.5398	4.9303	6.4718	4.0409	4.6679	4.5892	6.251	5.5323	7.0095	4.5304	5.7735	4.1898	4.9131	3.9616	6.9054	6.2972	7.3135	7.0782	7.7954	6.7661	5.4313	5.6337	5.7279	6.2192	5.3561	6.6792	6.7419	4.9054	6.8626	5.0989	5.4686	6.3207	5.4825	6.1252
IL3RA	x	6.3804	7.2791	5.4928	7.6804	5.4479	7.9526	5.9577	6.6437	7.1819	7.01	8.443	7.0896	7.082	8.2788	4.4515	8.1745	7.7655	6.8598	7.5025	6.2091	7.3209	5.033	4.9814	8.3863	7.318	6.4378	6.4558	6.8818	6.3999	7.1641	4.4039	6.1743	7.3352	7.8833	5.5245	7.5467	7.083	5.4653	7.4028	6.1959	5.7032	7.0659	6.6786	5.5632
IL4	x	3.7312	4.4705	3.4383	5.047	4.641	4.6398	3.8895	4.3448	4.9107	5.5084	5.43	5.5711	4.9103	5.3875	3.157	6.0144	4.2728	4.2373	5.3359	4.3526	4.9612	5.3448	5.4825	6.0224	5.4162	3.9837	4.7219	4.3576	3.067	4.557	4.025	6.1235	4.2234	1.5059	5.1659	1.0976	3.9402	2.9579	2.8699	3.5656	4.441	5.2798	4.0391	3.855
IL4R	x	8.6579	9.8092	7.7944	9.9124	9.3836	10.6818	9.2253	9.2424	9.5459	10.2554	10.3286	9.942	9.8388	9.677	7.8186	10.6998	9.924	8.7186	9.3819	8.8186	10.3141	9.111	9.0775	10.562	9.9461	9.7983	10.3723	10.4745	8.968	10.4699	8.0522	10.0434	9.6972	11.1489	9.2718	10.4031	10.1247	9.8154	9.8404	9.853	9.16	10.7233	9.4483	10.7396
IL5	x	1	1.4489	1.0072	1.4647	1.1699	1.5211	1.4594	1.0772	1.4168	1.3785	1.4751	1.4383	1.0635	1.2265	1.1243	1.7613	1.1763	1	1.3219	1	1.3618	1.2141	1.2987	2.4568	1.6826	1.384	1.5753	1.541	1	1.7268	1.1506	1.8115	1.2449	1.5059	1.8197	1.0426	1	1	1	1	1	1.6599	1.1243	1
IL5RA	x	2.4594	3.5595	2.969	4.7965	1.1699	4.1243	1.4594	4.6927	2.3363	4.0583	3.4621	1.4383	4.2638	3.2898	4.1977	4.0807	4.8797	2.2357	6.583	6.4041	6.1693	1.2141	1.9635	2.4568	4.2055	4.5777	1.5753	7.1184	2.9222	6.1689	2.025	4.2898	2.943	6.3549	1.8197	4.5404	4.8237	5.3754	3.9727	7.8935	3.257	3.101	2.8094	4.6299
IL6	x	4.4489	5.7819	6.6194	6.4796	7.3621	7.2502	8.2482	8.7948	5.4947	7.5061	9.3149	7.6013	7.6797	6.8504	3.9991	7.3226	9.5468	3.4463	6.6704	9.2514	4.3334	9.1616	4.5135	7.935	7.0565	5.4857	3.3978	6.4491	6.1299	6.6713	1.511	9.1453	10.6529	6.4489	6.2069	10.2993	8.511	7.1926	4.905	6.3361	6.0056	10.7598	8.4458	5.8792
IL6R	x	7.005	8.9236	5.9336	8.3344	7.9397	7.4016	6.1833	7.2894	7.2935	7.9326	7.8916	8.6208	8.3376	7.7255	3.3363	8.7391	7.9088	4.3667	7.2416	7.9749	7.809	7.8054	7.2532	8.1327	9.1202	8.3302	7.3837	8.1111	6.3723	8.9679	5.1127	8.2188	7.5192	8.1949	9.4017	8.5986	8.3709	8.291	7.5841	7.3118	5.7735	8.1232	7.3235	7.0255
IL6ST	x	11.1563	12.104	11.604	12.8565	11.7774	12.1624	11.7312	11.7559	11.9072	12.054	12.8948	12.1323	12.766	12.371	10.5114	12.2561	12.6058	11.059	11.4149	11.0392	12.3062	11.1793	11.3801	12.6976	12.7745	11.5989	11.5455	12.4514	11.3863	12.7519	10.4688	12.4289	12.4005	12.1185	12.6905	12.8697	12.8554	10.6691	11.6953	13.1612	11.5152	11.9293	11.4921	11.0324
IL7	x	5.1946	6.3391	2.541	6.8306	6.8725	6.047	3.8895	3.5198	5.9875	5.9809	6.0115	4.3406	5.7544	5.2924	2.9523	7.4062	4.5311	3.5595	4.749	2.6206	5.3423	1.2141	5.1085	5.6871	6.5457	5.9288	4.4874	6.4491	6.1133	6.9654	4.025	3.8629	5.0781	6.6469	1.8197	6.0796	6.3259	4.4581	6.2178	5.1334	7.0627	5.5699	5.1412	5.4403
IL7R	x	8.5392	8.3356	7.2538	10.7278	7.5465	10.8996	9.6969	9.0114	11.2374	9.092	9.9718	9.531	9.7396	10.2742	6.438	10.4097	10.9433	7.2849	9.5558	7.4571	11.6179	7.3498	8.4782	10.8938	9.8426	9.338	8.9006	10.6664	8.8578	9.4105	7.4005	9.0933	9.2342	9.4026	9.4599	11.2539	11.4988	8.5487	9.7463	8.359	6.3507	10.6688	10.0276	10.9676
IL8	x	9.0997	8.7257	10.2508	8.0101	9.6596	10.6264	12.1274	10.0262	8.9866	9.0707	11.6635	10.1705	9.1771	11.1135	8.8089	11.8016	11.6816	7.7074	11.2874	10.8309	7.8876	9.9303	8.4484	9.8364	8.6195	10.4322	7.9085	11.013	7.5889	10.1771	6.7857	11.6254	12.2762	12.6248	7.8507	11.4469	10.9416	10.4685	7.5261	8.8803	5.8407	10.9965	10.0535	9.8849
IL9	x	1	1.4489	1.0072	1.4647	1.1699	1.5211	1.4594	1.0772	2.3363	1.3785	1.4751	1.4383	1.0635	1.2265	1.1243	1.7613	1.1763	1	1.3219	1	1.3618	1.2141	1.2987	2.4568	1.6826	1.384	1.5753	1.541	1	1.7268	1.1506	1.8115	1.2449	1.5059	1.8197	1.0426	1	2.0772	1	1	1	1.6599	1.1243	1
ILF3	x	12.0649	11.668	12.1413	11.5288	12.0824	11.5986	12.1637	11.5562	12.4259	11.3297	11.5667	12.6972	11.7927	11.6658	12.8033	11.5879	11.9533	12.018	11.8036	12.3948	11.5799	12.3922	11.6886	11.8742	11.422	12.2106	11.9958	11.647	11.6836	11.4661	12.8697	11.837	11.0699	11.8146	11.6923	11.7975	11.6843	12.2758	12.1921	11.6056	12.5182	11.8764	12.4605	12.5835
INPP5D	x	8.0813	7.2133	6.3078	9.6696	6.4266	9.2985	8.0808	7.6085	9.7015	8.9682	9.0002	9.3355	8.6695	8.5343	9.5758	9.4449	9.2504	9.9956	8.4605	6.5486	9.3713	7.4618	7.7301	9.7859	9.3952	8.563	7.8354	8.66	7.29	9.5368	7.1256	7.9673	8.3253	9.3304	7.5914	9.7496	10.012	6.7914	9.4587	7.4415	8.2675	9.2971	8.3707	7.1219
IRAK1	x	11.0099	10.1407	10.8143	10.5158	10.4142	10.8197	10.6275	10.0744	10.8019	10.8638	10.4876	10.5061	10.232	11.8687	9.7379	11.6178	10.3427	10.3681	11.2146	10.9606	10.7643	10.9717	10.6464	10.7657	10.7451	10.851	10.4922	10.4312	10.757	10.8219	10.6671	10.6182	10.3801	11.1846	10.6691	10.4299	10.3383	10.5723	10.1737	9.9089	11.4383	10.1235	10.4447	10.6797
IRAK2	x	6.7577	7.1445	7.49	7.6428	5.9907	7.8857	6.6542	6.6278	7.2147	8.2912	7.6821	7.5497	7.8251	7.1912	4.9686	8.2668	7.4379	4.9241	7.0428	6.3259	7.2333	7.9118	7.2806	8.6829	7.0565	7.2547	5.5901	6.905	7.9714	7.9759	4.7698	7.7989	6.9588	8.451	7.0455	8.762	7.8446	7.2273	7.2836	6.812	6.3352	8.231	6.6619	6.8435
IRAK4	x	7.9005	8.3122	7.6929	8.7653	7.4157	8.5145	8.6071	7.3096	8.4936	8.6199	8.2197	7.7685	8.3472	8.1957	9.007	8.465	8.2454	8.3901	8.6926	8.3433	8.8497	6.8706	8.3488	7.7058	8.9697	8.4143	8.3107	8.6394	8.4719	8.633	8.1973	8.3686	8.1689	8.1767	7.6471	8.9182	8.5876	8.6763	9.0925	8.1129	7.2554	9.4785	9.5763	7.9543
IRF1	x	9.0976	8.8552	8.3777	9.7571	7.8951	10.551	8.9618	9.9999	11.4285	10.9714	9.5039	9.1092	9.4591	9.11	7.701	11.3488	10.1053	8.2251	8.8649	8.5804	8.748	7.7179	9.2771	11.2024	10.7057	10.4995	10.8977	9.3077	8.6201	9.6404	8.2619	8.4223	9.5805	9.9363	8.1238	10.7654	10.0816	9.2224	9.6027	9.1466	9.6398	10.4477	8.8657	8.8705
IRF2	x	9.1909	9.3247	7.9195	10.1627	9.1536	9.9825	9.2914	9.284	10.0695	9.8368	9.977	9.2732	9.8942	9.0639	8.6316	9.9379	9.736	8.5416	9.2846	8.4721	9.5781	8.2036	10.0347	9.9123	9.8356	10.0731	9.5569	9.6711	9.9686	9.7832	9.0175	9.2381	9.2827	9.8297	9.4071	9.9738	10.07	9.0806	9.7463	9.3028	9.8538	9.6783	8.891	9.9198
IRF3	x	8.1736	8.6838	8.8465	9.1689	8.6168	8.4464	8.683	8.6313	8.996	9.3618	8.5971	8.8407	8.6265	9.1479	9.0684	9.2607	8.6734	8.3977	8.2206	8.7839	8.8837	7.9353	8.2065	9.0561	9.1202	9.0835	9.0374	8.7266	8.8603	9.8167	8.136	9.0598	9.3631	8.8856	9.0624	8.9214	8.8262	8.6253	8.9333	8.0911	8.3311	9.7597	8.9506	8.1269
IRF4	x	7.5454	6.0689	6.9941	11.8441	6.4266	9.6133	8.9207	8.3027	10.0239	11.9532	8.3903	9.6024	8.5066	7.6314	5.8684	11.8083	8.8014	4.2373	10.8096	7.4862	8.0588	6.5236	10.1741	12.0186	10.6632	10.047	9.127	9.849	6.7396	9.0518	8.136	8.1051	8.6698	9.0496	9.0894	10.6498	10.2913	7.1926	11.0958	9.3122	5.7032	11.7732	8.9745	7.8004
IRF5	x	7.311	7.4741	5.8354	8.3344	7.5657	7.985	7.8807	7.6166	7.4253	7.9231	8.0161	7.0896	7.6331	8.1825	4.2876	8.2329	7.9012	6.1506	8.0515	6.5067	7.5914	5.2972	7.9837	8.6348	8.7285	7.8658	7.8724	7.9421	8.4686	7.4378	6.9514	6.1235	6.8429	8.2217	6.4351	7.9433	8.1024	8.7042	7.7166	6.2756	7.9808	8.2516	8.3077	7.516
IRF7	x	8.7675	10.5245	10.2615	10.0212	10.3259	9.9905	9.5324	10.0139	10.5996	10.4679	9.253	9.2572	9.36	11.1556	6.6893	9.9657	10.5157	8.9138	9.4638	9.9404	9.9542	8.3033	10.2224	10.3794	9.8734	11.1032	9.3226	10.3018	9.5081	9.0007	8.5661	10.0706	9.8294	10.1819	9.4958	9.8911	10.8171	9.7544	10.945	9.501	10.4433	10.1676	9.1906	8.6549
IRF8	x	8.5117	8.4254	6.5122	9.9124	6.5848	9.9825	8.3755	8.6394	10.1005	9.4702	9.3704	8.9981	9.2458	9.0237	6.438	9.8511	9.4249	6.7336	8.2422	6.8004	8.357	7.9353	7.6591	9.7859	9.846	8.8667	8.5807	8.6185	6.3861	9.3405	7.4914	7.8779	8.3917	9.0987	7.7859	9.7707	10.2251	7.8158	9.8258	7.4823	7.2797	10.1263	9.3132	7.3266
IRGM	x	1	1.4489	1.0072	1.6826	1.1699	3.5632	1.4594	1.0772	3.9126	1.3785	1.4751	1.4383	1.0635	2.5286	1.1243	1.7613	3.3909	1	1.3219	1	1.3618	1.2141	1.2987	2.4568	4.2055	1.384	1.5753	2.384	1	1.7268	1.1506	1.8115	1.2449	1.5059	1.8197	3.254	3.0755	1	1	1	4.189	1.6599	2.8094	1
ISG15	x	10.2193	10.0352	7.7614	8.6691	11.4168	10.2431	9.0311	9.4552	10.4545	11.8505	9.0879	10.1662	9.3647	12.3593	6.6559	10.4618	10.6258	8.324	8.5953	12.43	9.581	11.1394	10.5613	8.9811	9.5853	12.6046	10.0978	10.6234	9.8091	8.7688	8.4449	8.9248	9.9644	10.9192	7.7525	9.2211	10.0466	11.4091	11.861	9.3046	10.5507	10.4588	9.8893	9.2302
ISG20	x	8.6551	10.2202	8.7076	10.1292	7.7355	9.3155	9.1472	9.2451	10.4424	10.6745	9.4275	9.6973	9.8129	8.859	8.279	11.2978	9.6342	6.2876	9.4577	8.5394	9.1893	9.2794	9.3498	10.9208	9.7083	10.2779	8.9988	9.1614	7.4636	9.4396	9.1065	9.0529	9.9841	9.1694	9.694	10.4862	10.382	9.1408	10.5344	9.2466	7.8834	11.1193	8.9541	9.3011
ITCH	x	10.8723	11.3973	10.4548	10.8967	11.2724	10.884	10.8369	11.3175	10.7539	11.2331	11.0622	11.1727	10.8788	10.5576	10.0942	10.9465	11.3982	11.2633	10.7901	10.9046	10.6688	11.4181	10.9841	11.1775	10.8863	10.6632	11.0777	11.021	11.6552	10.9178	10.4052	10.6067	10.5337	11.1135	10.7133	11.0141	10.8667	10.717	10.7895	10.5702	11.1206	10.6592	10.0046	10.8554
ITGA1	x	10.5525	12.1382	9.9115	10.8048	11.2206	10.7477	9.8054	10.3064	9.802	11.0992	11.9013	11.7585	11.3335	10.8878	9.3957	11.6966	11.1231	10.7989	9.653	8.9675	11.1584	12.591	9.6975	11.6383	10.5014	10.9282	8.9706	10.3278	8.5199	10.9817	9.6685	10.6205	10.7867	11.2459	10.2918	11.6364	11.0858	8.0416	8.7087	11.6029	9.4647	10.6378	10.1979	10.4927
ITGA2	x	6.9962	9.4548	7.0279	9.3073	12.1034	9.2505	9.2546	7.9167	8.7159	11.0897	10.0708	10.1005	10.4015	11.8584	8.9113	9.7667	9.686	7.4177	10.3241	9.9272	8.4376	10.3395	10.1279	9.1617	10.216	9.8521	9.4259	11.1576	9.6995	10.5023	7.8834	9.1831	8.3917	10.5989	8.015	9.2489	8.9775	9.4501	10.1579	10.264	7.5969	8.6435	10.8558	10.775
ITGA2B	x	1.9782	4.5789	1.0072	2.3103	7.0044	1.5211	3.8895	8.751	1.4168	1.3785	1.4751	5.4637	4.3427	1.2265	1.1243	1.7613	3.8359	3.4463	5.1039	4.7371	4.9612	5.5616	5.8169	2.7203	4.7692	5.2619	4.7219	5.7785	1	1.7268	4.9514	1.8115	6.6591	2.7137	1.8197	2.8914	3.3448	5.406	5.7626	3.5656	7.4033	2.0909	3.9317	5.4403
ITGA4	x	8.1019	7.9978	6.8507	9.4409	7.7934	9.1158	7.8372	7.7111	9.7158	9.1338	8.7484	8.8985	8.5822	8.1489	6.007	9.4596	8.9377	9.8373	7.8412	7.0443	9.1698	7.451	7.74	10.0834	9.2035	8.448	8.0228	9.0669	6.8336	8.7535	7.8684	7.3443	8.0089	8.769	7.6831	9.3293	9.4105	7.3022	9.068	7.9957	7.3429	9.5385	8.4458	7.3553
ITGA5	x	8.7468	9.9292	8.7111	9.4769	9.1087	9.9691	9.2126	8.5905	9.3008	10.6488	11.2514	10.0104	9.9852	9.2496	8.3221	10.2149	10.1951	10.127	10.1842	10.7629	11.0059	13.3488	8.9215	10.6372	9.7532	10.9554	8.6463	11.0921	10.287	8.8647	9.0676	9.1195	9.7807	10.8677	8.2249	10.4155	9.639	8.8557	9.0406	9.8136	10.129	10.6859	9.6585	10.609
ITGA6	x	9.3299	9.4934	7.5913	10.2275	8.1121	8.6685	10.0493	7.7187	9.7216	9.6708	10.1967	8.5172	10.9383	8.1557	12.2406	10.9895	9.1157	12.4426	11.9375	12.8332	9.751	10.7688	11.047	9.0315	9.2249	11.439	11.127	9.4206	10.0688	11.0925	8.9761	7.5122	8.9636	10.1612	8.0704	10.622	9.7329	12.3923	10.9783	9.5175	8.201	10.0162	11.0638	11.2553
ITGAE	x	9.9691	9.0561	7.9609	8.9762	7.9176	8.9234	8.2565	8.9674	9.6869	9.0226	8.6234	8.6146	8.8738	7.5718	8.3432	9.3372	8.6281	8.173	8.2775	7.8906	8.315	7.6997	9.2006	10.2994	8.6195	8.8263	7.8724	8.4475	8.2584	8.015	8.5188	8.024	8.3498	8.451	8.6992	9.1927	8.6695	8.4786	8.0261	8.1429	7.8072	8.443	8.1611	7.4696
ITGAL	x	8.6717	8.0268	7.7344	10.0163	6.8415	9.8246	8.4994	8.391	10.4613	9.6334	9.2986	9.2692	9.1077	8.9747	5.8972	10.1314	9.4744	6.0579	8.4544	7.3664	8.7427	6.7346	8.4605	11.2351	10.5167	9.6	8.9763	9.5253	6.3861	9.4056	7.8982	7.5705	8.3559	9.3829	8.3864	10.1584	10.1101	7.5683	9.5933	7.8986	7.8015	10.365	9.0046	7.1614
ITGAM	x	8.0134	7.5559	5.3579	8.6628	5.9907	8.8136	6.9484	7.3296	8.3386	8.168	9.2614	7.3379	9.2039	7.8478	5.3896	8.6816	8.3773	6.4276	7.325	6.2434	8.0503	7.2156	7.2532	8.9552	9.1485	7.6857	7.0801	9.325	8.4155	7.7627	6.7203	7.6804	7.4529	9.5009	6.3923	8.6143	8.3859	4.6229	7.452	8.0555	12.4188	8.3409	9.1848	6.9525
ITGAX	x	9.8068	8.8713	7.4491	10.8273	8.025	10.6619	9.3927	9.063	10.4039	10.4281	11.2889	9.3693	10.3532	9.7347	7.6426	11.4408	10.4364	11.0294	9.779	9.0524	9.692	9.8645	8.7756	11.1577	10.477	9.5605	10.0688	10.8627	7.915	10.675	8.7369	9.2559	9.2176	10.8448	8.9924	10.6402	10.8899	7.9565	9.5341	8.7303	9.1019	10.0781	10.4653	8.8303
ITGB1	x	12.3294	13.6518	13.0655	12.7362	13.2356	13.162	12.3756	12.3126	12.1271	14.3788	14.0524	13.3716	13.509	12.144	13.6724	13.7994	13.0895	12.9363	12.1894	12.157	13.2324	13.6466	12.2329	13.7776	12.9399	12.7846	11.4155	13.3891	12.3331	13.8231	11.6451	13.2489	12.9801	13.4736	13.23	13.7393	12.9286	12.2188	12.165	13.6069	11.504	13.6062	12.315	12.2027
ITGB2	x	10.2702	9.309	7.9374	11.0202	9.4597	11.1883	9.625	10.1841	10.8971	10.6049	11.3042	9.7835	10.749	10.408	7.3092	11.5912	10.7684	8.4606	9.072	8.7424	10.5634	9.6112	8.8458	12.1442	11.5206	10.2853	9.9292	10.2864	8.6377	11.7511	9.3283	9.3253	9.3987	11.2317	8.7594	11.0141	11.1743	8.4423	10.1006	9.4777	9.9832	10.5901	10.9805	8.8546
ITGB3	x	5.6619	7.4458	4.314	7.9396	10.8401	6.9776	3.257	5.0704	5.7398	6.1532	7.605	6.2254	5.8662	5.7874	3.7698	5.96	8.8692	7.5597	6.5603	4.6882	7.1076	8.7049	3.0479	4.327	5.6241	6.1079	4.2071	8.7651	6.0272	6.0734	5.0609	7.6979	6.5149	7.2268	5.1659	6.1239	6.4596	4.3363	5.9307	7.535	5.7962	6.6032	5.8497	6.2645
ITGB4	x	6.5215	10.6447	5.1285	9.9816	10.6947	9.7823	9.5926	9.5392	10.9357	12.0676	10.9458	7.8347	12.6588	9.5821	11.0056	11.3501	10.6746	11.3885	12.4853	12.7195	12.4637	4.7087	11.1789	11.8052	8.6436	12.6356	11.7974	11.1755	11.679	12.106	9.6223	9.8725	8.6	12.3457	10.8776	11.4883	10.484	13.6149	12.0694	10.6656	13.7362	10.9293	11.9391	12.9016
ITK	x	7.1855	6.0689	6.1328	8.9559	6.7773	8.9454	8.1888	7.9749	10.386	8.7968	8.5291	8.2035	7.9317	7.7164	4.9131	8.9277	9.3543	3.852	6.812	5.9628	9.2162	9.6892	7.4221	10.4507	9.5088	7.9527	7.4506	8.5243	6.1299	8.3364	6.5615	6.5667	7.4301	8.2654	7.3441	9.5094	9.6806	6.4542	8.2131	6.3361	6.7385	9.588	8.3131	5.4403
JAK1	x	10.14	10.7528	9.6037	11.0165	10.3849	10.7849	10.4724	10.131	10.7286	10.6211	10.9471	10.4153	10.8331	10.4975	10.7649	10.9945	10.9238	10.9335	10.2532	9.5046	11.229	9.7914	9.9458	11.807	10.8121	10.5186	10.0063	10.8598	10.0902	10.9315	9.0411	10.0468	10.4298	10.965	10.072	11.4723	11.0591	10.132	11.052	10.2601	9.7602	11.4229	10.1687	10.1216
JAK2	x	9.0915	9.982	8.1616	10.75	9.7354	10.9234	9.7359	9.4507	11.4171	11.029	10.3206	9.9839	10.2294	9.9313	8.6614	11.4823	10.3896	9.6419	10.1861	9.6559	10.6134	9.0406	9.9178	11.3313	10.6612	10.2245	10.8412	10.5314	13.1265	10.9023	9.8244	10.5974	9.0219	10.4325	9.603	10.7461	10.9127	9.6876	10.5927	10.8709	12.9409	11.1744	10.1419	9.3531
JAK3	x	8.7752	8.3961	7.1142	9.8173	8.8912	9.9878	8.4712	9.0389	10.5981	10.1796	9.0002	9.6398	8.4404	8.7149	7.0896	10.6342	9.4407	7.1566	9.4391	7.4862	9.4479	7.9197	8.6398	11.1914	10.1277	9.2026	8.9243	9.8931	8.3248	9.3608	8.1108	7.9529	8.6843	9.4259	8.043	10.4637	10.3364	7.877	9.6932	8.2132	9.3543	10.626	9.2308	7.6879
JAM3	x	10.636	9.5377	10.2686	8.8611	8.7933	8.7709	8.2565	7.567	7.5968	8.8019	10.0296	9.0408	8.9893	8.1557	8.8051	8.7229	9.2594	8.507	8.7984	7.3189	9.5145	11.0264	8.1336	8.6829	9.0619	8.4211	7.3837	9.791	6.4796	9.0704	8.5846	8.4433	10.4971	8.88	8.6903	9.6658	9.2227	5.9526	7.9741	9.784	7.6847	9.774	8.329	8.2871
KIR3DL1	x	2.6508	4.3533	2.266	1.4647	3.3219	1.5211	3.257	1.3896	3.0687	3.1127	2.8972	1.4383	3.2373	2.8278	2.7137	3.2869	2.9946	1	1.3219	1	1.3618	1.2141	1.2987	4.327	2.384	1.384	1.5753	3.6848	2.5801	3.5874	1.1506	1.8115	3.384	1.5059	3.7137	4.3291	3.0755	2.9579	2.26	2.1243	3.121	1.6599	1.1243	2.269
KIR3DL2	x	1	3.9307	1.0072	3.5838	1.1699	1.5211	1.4594	1.0772	1.4168	3.5668	1.4751	1.4383	1.0635	2.1473	1.1243	2.319	2.9946	1	2.8875	1	1.3618	1.2141	1.2987	2.4568	3.5644	2.1859	1.5753	3.1763	1	1.7268	1.1506	1.8115	1.2449	1.5311	1.8197	1.0976	3.9402	1.2869	1.6369	1	2.384	4.6938	1.1243	2.4489
KIR3DL3	x	2.6508	3.3306	1.0072	3.5838	3.1293	1.5211	4.4482	2.5705	3.3306	4.0583	4.0321	5.4067	3.2373	2.8278	2.0738	5.3498	3.2063	4.6467	2.1375	2.1243	4.3334	3.6982	4.3169	4.861	1.6826	2.9579	3.859	2.8339	2.7613	2.3505	2.7027	4.2898	2.943	2.7137	2.4647	1.0426	1	2.585	1	1	2.1243	3.9136	3.3978	2.269
KIR_Activating_Subgroup_1	x	1	1.4489	1.0072	1.6826	1.1699	1.5211	1.4594	1.8992	1.757	1.3785	3.6781	1.4383	1.0635	1.2265	1.1243	1.7613	2.0635	1	1.3219	2.6206	1.3618	1.2141	1.2987	4.6182	1.6826	1.384	1.5753	1.541	1	1.7268	1.1506	1.8115	1.2449	1.5059	1.8197	1.0426	3.2157	2.585	1	1	1	1.6599	1.1243	1
KIR_Activating_Subgroup_2	x	1	1.4489	1.0072	1.4647	1.1699	1.5211	1.4594	1.0772	1.4168	1.3785	1.4751	1.4383	1.0635	1.2265	1.1243	2.319	2.7442	1	1.3219	1	1.3618	1.2141	1.2987	2.4568	1.6826	1.384	1.5753	1.541	1	1.7268	1.1506	1.8115	1.2449	1.5059	1.8197	1.0426	2.5435	2.3533	1	1	1	1.6599	1.1243	2.0635
KIR_Inhibiting_Subgroup_1	x	1	1.4489	3.6837	2.7485	2.9088	3.3147	1.4594	4.0875	4.0644	5.2292	2.5033	1.4383	1.0635	2.1473	1.1243	6.213	4.6809	3.0444	1.3219	3.1424	4.7247	1.9146	3.4828	4.861	4.5148	5.0678	4.0435	1.7268	3.7203	1.7268	1.1506	7.4307	1.2449	1.5059	1.8197	3.254	3.856	4.7714	3.6253	3.7549	5.0058	4.6938	4.3198	2.6112
KIR_Inhibiting_Subgroup_2	x	1	2.2839	3.1424	3.0824	1.1699	3.7751	1.4594	2.5705	4.4423	4.7159	2.8972	1.4383	1.0635	1.2265	2.9523	5.7837	4.7501	1	1.3219	1	1.3618	2.6781	1.2987	4.861	3.2675	4.6719	4.0435	3.4529	4.6548	1.7268	2.025	5.3968	2.3074	1.5059	1.8197	1.0426	4.2334	4.5699	1	4.99	5.3509	3.6904	1.1243	3.0072
KIT	x	7.4001	9.3744	9.4126	8.0296	8.7893	6.9118	6.8422	7.0209	8.5652	5.9809	9.3508	10.9258	8.4936	7.0528	11.7225	8.2214	7.8936	10.3349	6.3375	5.8997	7.5914	8.3033	6.3681	5.8079	7.6702	6.4107	3.0976	8.3239	6.4535	7.1407	6.9656	10.8158	10.3934	7.5852	10.2475	9.5486	7.6346	6.3639	9.9509	10.8247	2.1243	7.9824	7.549	5.9411
KLRB1	x	7.1384	6.6436	5.3927	9.505	5.8417	8.727	7.0663	7.3784	8.3086	8.3276	7.8587	8.1351	7.6331	6.9629	3.6392	8.6304	8.3827	1	6.2549	4.6882	7.5068	4.7087	6.2625	9.7932	8.2322	5.7677	6.9475	7.4844	4.2319	7.7002	5.1127	7.4721	6.4256	6.4489	7.41	9.4255	9.3771	5.6035	7.5777	6.4084	5.6542	9.0952	7.5937	5.306
KLRC1	x	6.1938	6.0312	2.7698	4.7021	4.904	7.7033	5.6404	6.6908	7.8049	7.6854	6.4248	5.671	7.7249	5.6404	1.1243	8.2098	7.1734	4.0188	5.3359	5.4175	6.7348	5.1445	4.9814	9.173	6.8514	7.7191	5.7578	6.3512	7.5276	4.6921	2.4033	3.5898	5.6513	6.4489	5.1659	6.9862	5.4841	5.7293	6.4707	3.5656	6.7267	6.1554	4.2319	5.1052
KLRC2	x	6.1938	5.1699	8.283	6.1985	4.7115	8.6551	5.5354	7.4348	7.9384	9.4	6.9256	7.7458	8.0723	6.8166	1.1243	8.3217	8.1588	3.3248	5.488	5.0409	7.0403	7.8054	6.6026	9.892	7.9529	8.5692	7.2398	5.3078	6.7287	5.7417	3.511	2.8115	6.5149	5.946	5.4426	7.156	6.7302	7.4116	7.6992	3.7549	7.8349	7.5548	4.3198	5.2585
KLRD1	x	6.0987	7.1964	5.2091	6.6407	4.904	7.0609	5.9577	6.4565	7.9579	7.1304	6.4543	6.7212	6.6066	5.7159	5.839	8.2443	7.0956	4.8374	6.812	5.3558	7.4816	6.0657	5.6171	9.0315	6.7067	6.1079	6.087	6.3171	4.8278	5.9172	5.0072	5.5592	5.7279	5.946	5.1659	6.634	6.2785	4.9882	5.9891	5.4673	6.0999	7.2202	5.3219	3.6485
KLRF1	x	4.2861	4.4705	2.266	4.3764	3.3219	5.5668	4.5601	6.51	6.4118	5.1001	4.1819	1.6826	5.2357	5.822	4.6679	5.1699	6.4515	4.4276	4.5783	3.281	5.6882	1.2141	5.1683	5.2494	3.5644	5.5367	5.6482	5.7274	5.4199	3.5874	3.9126	5.8994	5.6513	7.2789	5.3561	5.4722	5.3374	3.2555	6.0635	4.6982	4.9662	5.0166	4.5546	4.1449
KLRG1	x	5.6619	5.4806	3.5668	7.1309	6.225	7.0609	5.785	5.9628	7.2147	5.9809	6.594	7.6013	6.9231	4.6135	4.1018	5.4316	7.3401	2.2357	5.1655	4.785	6.5048	2.9486	4.9131	8.4245	7.7011	6.8338	5.4002	7.1575	3.9625	6.7351	5.1627	5.5592	4.2234	7.0178	5.6017	6.8072	7.4543	5.522	7.0108	5.4673	1	6.8664	6.2128	4.2943
KLRK1	x	7.7153	6.5667	6.9479	9.1645	6.6929	9.1824	7.7459	8.2033	10.1959	8.6199	8.6037	9.0547	8.5152	7.3415	2.0738	8.6129	8.9414	4.0951	5.9745	5.942	8.5865	6.3712	7.1681	11.4952	9.4	7.8856	7.9668	7.776	6.1133	7.1641	5.791	5.6337	7.0364	8.4661	6.9891	9.0274	8.9347	6.5934	7.9645	6.3799	8.1178	8.231	6.5575	5.8951
LAG3	x	8.5086	6.0312	7.1453	7.3945	5.126	8.5437	7.1578	7.5501	9.6089	8.8378	6.8384	5.8522	6.7592	5.9208	5.2623	9.4399	7.6614	5.5043	5.7913	7.8409	6.5538	7.943	6.8596	10.4367	8.0993	9.1298	7.3135	7.8376	7.2374	4.6921	7.2809	7.5705	7.0514	8.1396	5.3561	7.571	8.2201	6.7914	8.2008	6.0226	8.7931	8.1995	6.4643	6.4244
LAIR2	x	7.4523	7.5691	5.0862	9.0256	5.9621	9.1777	7.1036	7.7262	8.0516	8.3562	9.0447	10.962	8.0723	8.6778	5.7469	8.8552	8.9039	6.1142	7.3384	6.68	8.227	7.241	6.8041	8.4055	8.9115	7.9147	7.3665	8.5902	6.4135	8.2946	7.7175	10.4629	6.9588	8.7507	7.5724	8.2339	8.8775	6.8481	8.0628	8.6698	7.1882	9.1783	8.5983	6.1383
LAMP1	x	12.3118	13.0607	11.7259	12.6509	11.7779	12.7807	12.5761	11.6693	11.9751	12.8594	13.1572	12.4947	13.1196	12.6855	11.9778	12.8967	12.749	12.1301	12.1323	12.8058	12.8717	11.9133	12.3447	12.5389	12.8782	12.7951	11.7493	12.5074	12.8776	13.2525	12.0237	12.6882	12.3175	12.6444	13.9956	12.9211	12.2722	11.8071	12.0728	12.1326	12.0291	12.9618	12.5658	12.4648
LAMP2	x	10.7532	11.2768	10.603	11.6536	11.5427	11.6641	11.2133	10.9029	10.8457	11.483	11.7497	11.2096	11.4473	11.77	10.8722	12.261	11.3509	11.1268	12.2661	11.7882	11.9579	11.1661	11.6374	12.0124	13.8401	11.6783	11.5953	12.0031	12.0437	11.8281	10.8025	11.5135	11.5735	11.2239	11.3696	11.4149	11.2754	11.7446	11.1665	11.4129	11.0626	11.6563	12.0859	12.0007
LAMP3	x	9.1321	9.4513	7.6502	10.7412	6.0995	10.8667	8.4497	9.4934	8.8367	10.1935	10.1635	9.8329	13.1681	11.7545	10.1788	9.2209	10.8953	6.7094	8.4232	8.7455	8.4571	1.2141	9.9178	6.7804	8.721	9.3054	8.7627	9.3421	7.6705	11.3814	6.8633	10.2054	8.7955	8.8912	7.1521	9.5157	10.317	8.6888	9.999	10.3926	7.5575	10.1207	12.4809	9.0371
LBP	x	1	1.4489	1.0072	1.4647	1.1699	1.5211	1.4594	1.0772	3.3306	2.8156	4.0321	1.4383	1.0635	1.2265	1.1243	1.7613	2.4436	1	1.3219	3.281	1.3618	3.5447	1.2987	2.4568	1.6826	1.384	1.5753	1.541	1	1.7268	1.1506	3.2525	1.2449	1.5059	1.8197	5.328	2.7442	1	1.9819	1	1	10.3791	1.1243	1
LCK	x	8.1541	6.8085	6.9712	9.635	6.9325	9.6167	8.5677	8.2033	10.6181	9.2021	8.6493	9.2572	8.3899	8.2088	7.9551	9.6938	9.571	5.7374	8.0433	6.7534	8.9447	6.3712	8.2624	10.4273	9.6968	8.5569	8.1287	8.5613	7.0321	9.3146	8.4449	7.5895	8.2622	8.7259	8.015	9.6526	9.5284	7.0835	8.9916	7.1439	7.1269	9.2466	8.0627	6.681
LCN2	x	1	7.4458	3.6837	7.3012	5.9907	10.1175	8.8675	8.7286	10.2163	9.6565	9.2488	7.1602	7.9123	7.3883	1.1243	13.7784	8.0461	7.5998	12.1806	11.4611	8.4113	1.2141	10.0936	9.0315	6.9318	10.0838	10.225	10.3192	7.7424	13.7979	2.9505	10.3371	7.5512	10.0925	8.6726	11.2798	13.9959	11.7927	12.2415	8.9376	1	8.8803	7.3858	10.2934
LCP1	x	11.5015	10.3386	8.6725	12.1095	8.8683	12.1689	11.6943	10.5237	12.4381	11.6485	11.924	10.8263	11.7062	11.2273	12.7354	11.4346	11.5971	9.285	10.2603	9.3415	11.5016	10.0462	10.1222	12.4845	12.0053	11.1913	11.059	11.0486	10.5445	10.7771	9.6201	10.0536	10.3348	11.3541	10.3601	11.9283	12.0694	9.741	11.2799	9.7812	11.2882	11.2064	10.8576	9.5714
LGALS3	x	11.5184	13.6792	9.3694	12.6374	13.6187	12.7536	11.3753	12.8895	11.6401	12.6368	13.4521	11.305	13.6892	12.7073	11.732	13.5455	12.8855	11.6801	12.4731	11.8411	12.5837	11.893	11.033	12.663	12.7979	11.3358	12.0084	12.6991	12.6818	12.7634	11.3965	12.0214	11.1241	12.3267	12.1467	12.564	12.9507	11.1919	12.2843	12.4998	11.3576	12.291	12.3339	11.5441
LIF	x	6.8286	12.47	9.9487	7.6927	9.5843	8.6551	7.87	9.4575	9.6455	10.1412	10.566	11.6034	8.5822	8.7996	6.007	10.0623	10.3814	3.6633	7.3649	7.3897	5.55	8.8354	6.7268	6.9473	8.6828	6.0032	8.4961	7.9081	1	9.9199	5.0609	12.3431	10.7342	9.4026	8.4081	11.4873	8.4552	6.9959	7.1193	9.7384	6.4107	10.4786	8.8981	5.7474
LILRA1	x	3.8914	3.9307	4.2396	4.8846	1.1699	5.3847	4.4482	3.211	4.7409	5.0312	2.5033	4.3406	5.0587	4.8324	3.7698	4.439	5.1599	4.6971	5.7517	3.9973	3.6218	5.033	4.3169	4.861	5.1735	3.6554	4.4874	4.7131	3.4303	3.2795	3.7908	4.0917	4.8904	3.7981	4.3723	4.6656	4.7328	2.7824	5.2612	3.9991	3.9672	4.9165	5.1412	3.1177
LILRA4	x	4.0347	2.2839	1.0072	5.4459	3.1293	5.0997	4.4482	1.8992	5.1326	3.9126	3.2063	4.6651	3.9955	4.9621	2.9523	4.5892	4.6809	3.6633	5.6259	3.9973	2.926	3.3716	3.9598	4.6182	4.6473	5.4857	4.354	2.8339	2.5801	4.2426	1.1506	3.8629	3.8639	4.9274	3.009	5.6035	4.2334	5.0281	6.6381	1	2.7991	4.8094	4.8186	2.4489
LILRA5	x	7.4777	5.7819	2.266	5.975	5.0193	6.3416	5.6901	5.0704	6.3243	7.2867	7.0277	4.9303	6.4893	7.7616	3.4957	7.9701	6.9262	5.4472	6.812	5.1173	3.6218	6.4817	5.281	5.6871	6.5113	7.3576	3.6473	6.052	4.4588	5.6784	5.0072	6.2713	7.0058	7.3456	4.5385	6.7087	5.8938	4.2713	7.0014	5.2638	4.6041	7.0424	7.056	4.5922
LILRB1	x	8.4327	7.6207	6.6914	9.2627	6.6398	9.0408	7.5303	7.5155	8.8101	8.6662	7.996	7.4547	7.8793	7.5718	10.3172	8.9831	7.7821	8.6504	7.4165	6.89	7.5315	7.0817	7.4221	9.1617	8.6195	8.3588	7.0589	7.8615	6.3298	7.117	7.1	6.9931	6.7354	8.0821	6.9304	8.7229	8.8668	6.1639	8.5271	7.258	7.6225	7.9824	7.549	6.0982
LILRB2	x	8.373	7.0346	5.4604	7.9703	6.151	8.4921	6.4084	6.7365	8.2063	9.1338	8.2538	6.7896	7.9945	7.7164	10.4188	9.2267	8.0392	9.9499	7.6606	7.111	7.3765	6.995	6.4182	8.7295	8.3732	8.5569	6.9005	7.9421	5.9914	6.8549	6.6693	9.2017	7.3352	8.6086	5.9359	8.1876	7.9989	6.2839	8.4216	7.8371	6.8512	8.3215	8.0817	6.4026
LILRB3	x	6.5337	5.7358	3.6837	7.333	4.5674	7.9956	6.1833	6.3234	5.9875	7.2568	7.1414	5.671	7.3837	7.5718	3.157	8.3	7.1984	5.0058	6.9583	5.1173	6.7973	6.0369	5.6594	6.5229	7.2776	6.8338	5.9081	7.1956	4.292	5.861	5.1127	6.4883	6.4484	6.6988	4.1843	6.7376	7.5101	5.2464	7.0569	5.9272	5.4967	7.7413	7.6284	5.4825
LRP1	x	10.1966	11.0914	9.3066	11.4304	10.5666	10.9874	10.2265	9.682	9.0054	10.7991	11.8387	10.8938	11.3724	10.0777	10.3501	10.8823	11.019	9.973	10.7962	10.8686	11.5703	10.9098	10.2844	10.7317	11.1554	10.7695	10.9229	11.993	9.9651	10.9366	10.3387	10.4239	10.6467	10.7263	10.3264	11.6775	11.0984	9.7589	10.1779	11.2438	9.8098	11.2922	10.53	10.8614
LRRN3	x	4.7285	5.6882	4.3854	6.8746	3.6427	6.4992	4.5601	5.4449	4.5484	4.8822	6.6717	5.2215	7.7971	7.0673	1.5993	1.7613	7.4484	3.852	3.1538	1.7949	4.7247	3.9653	4.3169	5.4107	7.3574	4.9968	3.0976	6.1715	1	6.1221	2.7027	2.1763	4.7506	1.5059	5.2642	5.8347	6.3415	1	4.2517	5.7153	1.8032	4.4303	4.9887	5.2585
LTA	x	4.342	5.0989	2.7698	6.3302	3.1293	6.5287	5.0157	4.4216	7.2307	6.6672	5.7498	5.1538	5.0587	4.0409	1.1243	6.1657	4.9402	1	4.749	3.7323	4.8866	4.0824	4.9814	6.2093	6.6444	4.6719	5.3309	5.7785	4.3498	5.4689	3.7908	4.7592	4.5951	5.0121	1.8197	6.7376	6.7765	4.2713	6.2968	3.3477	4.7965	6.5037	4.934	3.855
LTB	x	7.6553	7.4458	6.4306	10.7308	6.9178	9.7575	8.7013	7.8281	10.5133	9.595	8.8184	9.7919	8.5449	8.8837	6.9452	9.5769	8.8808	4.2373	8.2844	6.5348	8.2569	4.2906	8.0408	10.2201	10.3896	8.7035	9.6874	9.2858	6.5181	10.6545	7.2113	8.0101	8.2295	9.6336	7.8664	10.6025	10.3951	7.866	9.4309	7.349	6.2055	11.2935	9.6648	7.1085
LTBR	x	10.0655	11.1844	10.9886	10.1224	11.3168	10.3993	10.5952	10.6836	11.7539	11.9034	11.1223	11.7789	10.9955	10.3909	10.5729	11.0361	10.8546	10.7419	11.1255	11.7495	11.4221	11.279	10.5641	11.1492	10.893	11.7036	11.307	10.8583	10.3387	11.035	9.8778	11.6162	11.2261	11.396	11.1967	10.8305	10.4061	11.8918	10.2342	10.7646	11.5739	11.5386	11.1343	11.2454
LTF	x	6.7577	7.3873	6.2327	10.4521	3.3219	10.3042	7.6857	8.8684	8.7993	10.8287	8.1579	9.3768	7.0108	6.3092	3.3363	9.069	7.4588	3.6633	8.5265	11.426	12.3662	1.2141	9.2219	8.1557	8.8229	10.0426	11.2174	9.75	5.7975	12.0316	1.1506	8.7341	8.0911	9.8327	5.4426	11.1796	10.6632	4.5154	7.94	6.1291	14.0331	13.0019	11.697	9.0371
LTK	x	4.5951	7.2629	2.541	6.5624	3.6427	7.6096	4.5601	6.9058	4.2016	6.7339	6.2329	9.1225	6.6848	7.6314	6.2273	7.5231	7.3624	3.852	6.6053	5.1538	5.6436	7.1767	3.4828	4.6182	7.5732	5.9288	4.354	6.4803	1	7.0432	7.675	7.4096	4.4209	7.6786	2.4647	7.626	6.7065	5.3125	6.6011	6.6058	2.7991	6.4333	5.6943	4.1961
LY86	x	7.3459	6.996	5.2091	8.8934	5.6038	7.9956	6.9688	6.8653	7.7161	7.08	8.8184	7.3226	8.4359	7.3767	5.3484	7.6485	7.2108	6.4714	6.106	5.6659	7.1076	7.0099	6.8413	7.1435	8.3922	6.8338	6.3194	8.0291	6.1944	7.2756	5.6223	5.8994	6.7901	7.2959	6.5171	8.3411	7.9989	4.3985	7.1451	6.6424	7.0721	7.6511	7.5937	5.5236
LY9	x	7.3597	5.588	5.3219	9.1908	5.126	8.3504	7.923	7.6488	9.5491	7.6281	8.0161	8.1351	7.7687	6.7993	4.796	8.6816	8.7808	4.0951	7.5378	5.7874	7.3901	5.4786	7.1084	9.3323	8.8438	7.1766	7.2398	7.7248	5.1538	8.5288	5.6223	6.4883	6.9904	7.7042	8.8172	9.6239	9.6561	5.436	8.8012	6.581	5.5512	9.9671	7.3128	5.5435
LY96	x	8.5361	8.9791	7.1349	10.0261	8.0792	9.8066	8.3132	9.3343	8.7721	9.8061	10.0875	9.6275	9.468	9.634	7.3198	10.3502	9.161	7.6451	8.744	7.2187	9.2009	7.6813	8.0724	9.939	9.7824	8.4007	8.8581	9.3336	7.3478	8.0779	7.7259	8.8718	8.7082	9.8122	8.9924	10.0215	9.5535	8.3589	8.6647	8.5146	7.9507	10.2518	9.085	7.6093
LYN	x	7.8815	8.4542	8.283	9.0828	9.0249	9.9141	7.2767	9.4346	8.6456	9.1005	8.98	9.6491	8.8738	9.9313	10.6191	9.156	9.5805	9.4546	7.8318	7.7117	8.8692	8.5258	8.9387	8.3269	9.3618	8.1291	8.5275	8.5168	7.6127	8.0531	7.0741	9.5349	8.162	9.6336	9.792	9.039	9.1587	8.9179	8.9456	7.7673	8.1579	8.9577	9.2448	8.9077
MAF	x	8.3594	9.309	7.4069	9.4554	8.91	9.4452	8.7194	8.1254	9.7802	9.6188	10.1363	9.2969	9.7081	8.508	7.1626	10.0031	9.4641	8.3939	9.2916	10.445	10.1857	8.1445	9.606	10.2092	9.7788	10.6675	10.4232	10.2	10.6468	9.1662	8.4947	8.4223	8.6453	9.593	8.3864	10.0346	9.7211	9.0758	9.2499	8.969	8.7789	10.5407	9.7283	10.6114
MAGEA1	x	1.257	8.0172	8.4291	1.4647	1.1699	1.5211	1.4594	1.0772	1.4168	1.3785	1.4751	1.4383	1.0635	1.2265	1.1243	1.7613	4.2728	1	6.1971	1	1.3618	7.8223	1.2987	2.4568	1.6826	8.8004	3.0976	1.541	1	1.7268	1.1506	1.8115	7.4753	1.5059	1.8197	1.0426	1	1	1	1	7.6225	7.9946	1.1243	1
MAGEA12	x	4.3964	3.0583	8.3198	1.4647	1.1699	1.5211	1.4594	1.0772	1.4168	1.3785	1.9561	1.6826	1.0635	1.2265	8.0089	1.7613	4.8797	8.1552	8.4789	1.3674	1.3618	9.1075	1.2987	2.4568	1.6826	1.384	1.5753	1.541	1	1.7268	1.1506	1.8115	1.2449	1.5311	1.8197	3.0841	1	2.3533	3.4141	1	1	1.6599	1.1243	1
MAGEA3	x	7.843	3.3306	12.2124	2.7485	3.9059	7.1774	5.1643	2.8156	3.7431	4.6253	4.5546	4.3406	2.3448	2.5286	11.7053	2.319	10.1332	11.5402	12.3297	4.1497	5.0997	12.5057	5.6594	9.6792	2.8914	10.3633	2.2016	4.6041	10.8902	1.7268	3.3477	4.7592	11.8756	3.0704	1.8197	6.4545	2.5435	11.2697	8.9309	1	3.4983	7.6969	3.0339	2.8856
MAGEA4	x	1	1.4489	1.0072	1.4647	1.1699	1.5211	8.7013	1.0772	1.4168	1.3785	1.4751	1.4383	1.0635	1.2265	9.8059	1.7613	1.1763	2.2357	1.3219	1	1.3618	10.3084	1.2987	2.4568	1.6826	1.384	1.5753	1.541	1	1.7268	1.1506	1.8115	4.8222	1.5059	1.8197	1.6781	1	1	1	1	7.8183	1.6599	4.3198	8.2013
MAGEB2	x	3.8914	1.4489	7.1349	1.4647	1.1699	2.1144	1.4594	2.272	1.4168	2.4436	2.5033	1.4383	2.3448	1.2265	1.1243	2.319	3.3909	1	1.3219	1	1.3618	1.9146	1.2987	2.4568	4.9855	1.384	1.5753	1.7268	2.373	1.7268	1.1506	1.8115	4.8222	3.7981	1.8197	3.9882	5.4273	1	1	1	5.1886	5.8112	1.1243	1
MAGEC1	x	3.3462	1.4489	5.6456	2.7485	1.9146	7.1204	3.5008	2.8156	3.9126	4.4243	4.5546	3.7485	3.5361	4.1538	7.6256	4.9649	3.8359	4.5951	4.749	3.5236	4.3334	4.5558	5.2257	3.9616	4.3681	1.384	1.5753	3.4529	8.2085	4.8151	2.4033	4.7592	3.384	2.7137	4.5385	1.0426	2.5435	1	2.26	2.1243	3.4983	3.6904	3.3978	1.5311
MAGEC2	x	3.7312	3.9307	7.4656	2.7485	1.9146	6.668	3.257	2.8156	5.0622	3.3576	4.6599	2.2957	3.3937	4.0409	5.4686	4.0807	4.4502	4.5951	6.2263	1	4.4416	6.6614	4.6029	5.4107	2.8914	3.9837	1.5753	3.1763	2.9222	4.557	3.3477	3.5898	4.4209	2.2418	4.1843	2.6713	2.3132	1	1.6369	1	3.121	3.9136	3.5509	2.269
MAP2K1	x	10.1792	9.9215	9.9935	10.1087	9.8702	10.068	10.2244	9.9556	9.8934	10.8872	10.4731	10.3602	10.2514	9.7211	9.6517	10.6233	10.0237	9.0715	10.0064	10.0754	10.1642	10.966	9.5141	10.2255	9.7932	10.6817	10.0847	9.846	10.0039	9.9233	9.6642	9.6962	9.6163	10.3209	9.876	10.1261	10.0976	10.0773	9.4432	9.84	9.377	10.5302	10.2294	10.148
MAP2K2	x	11.2634	11.1983	10.674	11.3375	10.8949	11.2605	11.6191	11.3727	11.8339	11.3981	11.0598	11.6849	11.6686	11.3192	11.1344	11.8016	11.1784	10.7881	11.2461	11.7622	11.62	10.8022	10.8908	11.6981	11.4598	12.1572	11.6603	11.2977	11.2849	11.1241	11.4076	11.3105	10.4834	11.4772	11.0408	11.2712	11.1629	11.7209	11.178	10.7626	11.5995	11.7883	11.6417	10.7819
MAP2K4	x	8.9074	8.5833	7.4738	8.3106	8.7099	8.6948	8.3132	8.514	8.4734	9.319	9.0973	8.2201	8.9924	8.4093	8.0985	8.4154	8.7891	8.2795	8.7838	8.3193	8.6386	8.7049	9.0179	8.0617	8.6982	9.0792	8.4397	8.4864	8.1769	8.15	8.7119	8.5913	8.3559	8.5462	9.2177	9.0419	8.8775	9.1965	8.7875	9.0021	7.7903	8.555	8.35	7.958
MAP3K1	x	8.8885	9.2323	8.7621	10.062	9.6663	9.4721	10.0612	8.5313	10.3366	9.3793	9.4968	9.7149	9.6892	9.6021	9.8979	9.9862	9.5468	9.4564	9.2777	10.3286	9.539	9.5965	8.9934	10.0774	9.8768	9.5419	10.623	9.5876	9.7174	10.1125	8.0522	9.291	9.3691	9.8671	9.9664	9.9904	10.1988	9.1789	10.1505	9.583	9.1882	9.3265	9.2971	9.8165
MAP3K5	x	9.719	10.1273	8.6831	10.4099	10.4221	10.8653	9.9143	9.6124	10.7692	10.6759	10.2652	9.7091	10.9043	10.3051	10.6426	10.9517	10.6857	10.8803	11.1599	10.6647	11.1564	9.3684	10.5682	11.3085	10.3142	10.2722	11.647	11.1744	10.2149	11.1151	9.6423	9.5053	9.8272	11.0386	10.1154	10.5848	10.7927	9.8969	10.738	10.1175	8.7817	11.046	11.5248	11.431
MAP3K7	x	9.9026	9.8203	9.8515	9.9966	9.544	9.883	10.5771	9.7109	10.1836	9.5679	10.0636	9.8002	10.0398	9.9509	10.9204	9.9828	9.9665	10.6472	10.1118	10.6253	10.1662	10.1043	10.2878	10.5833	9.9461	10.0666	10.3745	10.3018	10.9035	10.1828	9.2113	9.5638	10.4667	9.9868	10.2918	10.0171	10.1644	9.5678	10.2322	9.8607	10.2388	9.5385	10.2822	10.2483
MAP4K2	x	8.7727	8.8225	9.2836	8.6753	8.6796	8.6143	9.3776	9.0083	8.5524	8.8428	8.5703	9.1573	8.5616	8.8878	8.511	8.4939	9.3347	9.4923	8.3119	8.9441	8.4376	8.2972	8.832	8.7141	8.9115	9.1987	8.936	8.3579	9.3994	8.5288	8.3723	8.3686	8.9872	9.3262	8.7339	8.6715	9.27	8.8912	8.6223	8.5974	7.6539	9.007	8.7832	8.7952
MAPK1	x	10.8329	10.6275	9.9487	10.3606	10.1345	10.7477	10.2391	10.5769	10.6318	10.3786	10.9101	11.1727	10.8945	9.9411	11.2973	10.6936	11.0724	11.5686	10.818	10.9837	10.6076	10.8483	10.0917	10.8347	10.2813	10.55	11.0869	10.6217	10.1442	10.3628	10.1423	10.6044	10.2849	10.6326	9.9737	10.7949	10.5971	10.7017	10.4529	10.7248	10.4665	9.738	10.3358	10.7282
MAPK11	x	6.5458	6.4856	7.8395	6.589	6.1256	7.7542	6.1481	6.9962	6.6699	6.7768	6.7694	6.6248	6.135	6.9934	5.3896	7.2566	6.6278	6.8598	7.0428	7.3508	7.4561	5.6011	6.7268	7.8533	6.4026	7.2395	7.7844	7.1381	4.2319	6.2585	5.9418	4.2898	6.5364	7.0974	5.1659	7.3271	6.633	7.4991	7.1193	5.8873	7.7208	7.6197	7.0939	7.1018
MAPK14	x	10.2629	11.0307	10.7382	11.2714	11.6761	10.951	10.9123	10.7629	10.5571	11.0466	10.734	10.9889	10.9581	11.0818	10.7273	11.2277	10.8867	10.7026	10.5385	10.1407	11.0289	10.1963	11.1579	11.169	10.8762	10.333	11.5388	10.8701	10.3538	11.0864	10.1376	11.114	10.3531	10.8376	10.7978	10.7264	10.4892	10.9164	10.8445	11.2159	10.7435	11.0709	10.9989	10.7992
MAPK3	x	9.0832	9.7055	9.68	9.9867	9.8094	10.1344	9.712	9.9115	9.1649	10.0481	10.3346	9.6337	10.1068	9.8374	8.653	9.2035	9.8231	10.0841	9.7766	9.4131	9.6161	9.7567	9.2289	10.0224	9.8869	8.7952	9.4383	10.0312	9.5671	10.7978	9.2465	9.7891	9.3048	10.3271	9.6123	10.0705	10.1913	9.7574	9.5325	9.9422	9.6922	10.1997	9.2364	9.9632
MAPK8	x	9.1261	9.0561	9.7218	8.5725	8.6663	8.3421	9.4039	8.751	8.52	8.7545	8.7363	9.2772	8.9231	8.1421	9.0461	8.6816	8.5813	9.006	8.8415	7.7421	8.8448	9.9611	8.6865	9.1617	8.5618	8.986	7.9894	8.7964	10.071	9.0766	8.9796	9.2381	8.6891	8.5248	8.4916	8.9182	8.909	9.2605	8.6497	8.8019	9.1245	8.6199	8.0306	8.729
MAPKAPK2	x	10.14	10.2736	9.8656	10.6605	10.3564	10.5402	11.01	10.3152	10.7924	11.4975	10.2631	10.3376	10.1529	10.1693	9.9894	11.5901	10.1605	9.8567	10.6994	10.1667	10.2411	10.7568	10.4378	11.1549	10.6592	10.729	10.7429	10.3105	11.0803	10.8742	10.0254	10.3675	10.1167	10.6754	10.6601	10.9268	10.6701	10.5638	10.5919	10.4191	10.1828	10.9132	10.1523	10.3725
MARCO	x	9.5511	10.8411	5.6162	10.963	6.8257	9.5606	8.2647	8.9351	9.818	7.4543	10.9221	7.6992	11.8315	11.3849	6.3981	8.8099	9.8549	7.1296	7.0591	5.3872	7.5192	6.9342	7.3723	10.8096	11.0573	7.3856	6.6673	9.6369	11.5567	9.1131	7.0344	8.3014	8.2427	10.266	6.9001	8.9949	9.508	3.61	5.3823	9.2856	10.5755	9.701	10.1084	6.4565
MASP1	x	3.9644	3.757	3.8943	4.6017	3.9059	5.3187	4.6633	1.0772	4.327	3.1127	3.4621	4.3406	4.5577	4.3554	4.4515	5.96	5.4373	4.9653	6.0742	4.8753	5.8926	5.033	5.6171	7.0969	4.6473	6.1412	4.2071	6.1328	4.1035	4.4087	4.5613	4.887	4.7506	3.3547	5.1659	3.6668	3.9402	4.0575	7.0201	4.6513	3.3827	3.6904	4.0391	5.4617
MASP2	x	2.969	1.4489	1.926	1.4647	1.1699	1.5211	1.4594	1.0772	1.4168	1.3785	1.4751	3.0566	1.0635	2.1473	1.1243	3.2869	1.546	3.5595	3.5729	1.3674	2.157	3.5447	3.6599	5.5555	1.6826	1.384	1.5753	2.8339	1	1.7268	3.3477	3.5898	2.943	1.5059	1.8197	1.0426	1	2.3533	1	3.3477	1.8032	1.6599	3.3978	1
MAVS	x	11.4611	10.7426	9.1392	10.4754	10.5749	10.1747	10.6762	9.462	9.612	10.4906	9.9486	9.996	10.3887	10.2219	9.4404	9.5588	10.1842	11.6117	10.5616	11.2824	10.6881	10.6533	10.8343	9.4482	10.1334	10.8908	10.8286	10.3192	9.6121	10.2876	10.4525	10.3811	10.5297	9.5723	10.6579	10.4745	10.4024	10.5823	10.8589	10.953	9.0223	10.2024	10.4665	10.7792
MBL2	x	1	2.2839	1.4854	1.4647	1.1699	1.5211	1.4594	1.0772	1.4168	1.3785	1.4751	1.4383	1.0635	1.2265	1.1243	1.7613	1.1763	1	1.3219	1	1.3618	1.2141	1.2987	2.4568	1.6826	1.5558	2.7181	1.541	1.4751	1.7268	1.1506	1.8115	1.2449	1.5059	1.8197	1.0426	1	1	1	1	1	1.6599	1.1243	1
MCAM	x	8.052	9.4369	8.1205	8.2115	8.3006	10.1886	8.206	7.444	8.0696	10.1412	10.4383	10.1747	8.7591	9.2369	9.1028	8.9277	9.1353	10.0544	9.2742	7.8851	10.2997	10.5263	8.8274	8.4617	9.0499	9.65	7.4175	8.8689	7.2526	8.0531	8.4195	9.0392	9.7716	10.0705	7.7182	9.7811	9.0285	7.2611	8.5913	9.2565	8.4325	10.3673	8.8251	9.9331
MEF2C	x	8.7389	9.3286	7.514	10.603	9.2305	10.3042	8.8943	9.5814	9.2622	10.2572	10.4893	9.6087	9.8233	9.4085	7.841	9.4742	9.8069	8.7692	8.9679	7.3269	9.8077	8.0757	9.0179	9.4574	10.0578	8.8864	8.0554	9.5141	7.6705	9.1604	7.8834	8.6007	9.1703	9.9551	9.4754	10.3678	10.0862	6.6066	9.612	9.3964	8.1178	9.7811	8.7599	8.293
MEFV	x	4.1018	1.4489	1.0072	4.2487	1.1699	4.5273	3.5008	2.272	5.694	5.9437	5.0184	3.5521	4.4899	5.2422	1.1243	6.8422	5.4373	3.4463	6.0085	4.2884	5.3423	3.8379	1.2987	4.861	4.6473	5.6337	4.0435	5.5027	3.4303	1.7268	1.1506	1.8115	5.191	5.4957	1.8197	5.4019	4.8674	4.8171	5.6223	4.272	4.1194	5.3579	4.1383	4.1449
MERTK	x	9.8766	8.5371	8.6401	9.8533	9.2274	9.7228	9.0263	9.989	9.8883	9.062	9.468	9.1573	9.7285	10.5434	8.8278	9.8952	10.5955	10.0923	10.3459	9.3053	10.4514	9.2855	9.6668	9.8988	9.6301	8.9676	8.4882	9.791	9.9617	8.738	9.3635	9.7135	9.6634	9.4026	9.6673	9.4453	9.8127	9.2008	8.9676	10.0285	9.8416	9.1566	10.5009	9.7339
MFGE8	x	9.6083	10.6967	9.8085	10.8807	10.4155	10.5743	10.0032	10.1338	11.3093	10.7341	11.7741	11.1567	10.8763	10.0138	11.2153	10.2207	11.069	10.881	10.8035	9.9298	11.0224	11.6663	11.1487	11.9117	11.3212	10.7867	9.7418	11.7909	10.0329	11.1211	11.0511	10.4577	10.5797	11.5812	9.8991	11.1789	10.7367	9.951	9.7406	11.3737	10.4415	11.0147	11.1702	10.5729
MICA	x	7.031	8.7374	6.0693	9.1288	9.1879	8.4846	7.9126	7.8833	8.0606	8.9682	8.4282	7.368	8.6962	8.1624	8.0922	9.0168	8.6911	7.4252	8.2278	7.2612	8.1964	6.7346	8.6967	9.0682	8.448	8.4744	8.8016	9.1662	6.9316	8.9679	8.1108	7.3882	7.7757	8.2306	7.4524	7.8206	8.2159	8.4162	7.6275	8.4233	8.9557	8.3019	8.3707	7.7667
MICB	x	8.6772	7.5822	6.936	9.2377	8.1055	8.9833	7.4745	8.5008	8.8782	8.9774	7.9655	8.2035	8.6185	10.1743	8.3274	9.2995	9.4897	6.8264	7.6281	6.342	8.3844	9.394	8.2065	9.7637	9.4644	9.2832	7.8228	8.05	6.2255	7.808	7.9275	8.2547	7.9857	8.9883	6.8054	8.4757	8.3934	7.074	8.3493	7.7112	10.0962	8.7415	8.1611	7.3777
MIF	x	12.9969	12.8655	12.9314	11.8448	12.9595	12.839	13.0294	13.4608	12.9434	13.3231	13.2364	13.7476	12.3082	12.4915	13.6982	13.6418	13.0488	13.5439	13.6254	13.8313	12.3341	13.0003	12.1302	13.1353	12.5483	13.4356	12.9484	11.8458	11.6613	11.3383	13.492	13.4125	12.0403	12.908	12.7815	13.2132	12.3405	13.2551	12.6262	12.0798	11.8392	13.6488	13.5997	13.3437
MME	x	4.4995	6.2761	1.926	6.615	7.0727	6.047	5.9165	8.079	6.2313	5.9057	6.8826	5.0085	7.2251	7.6886	9.0299	6.8422	8.0598	7.3332	7.9414	6.1914	8.7268	11.2332	4.3169	11.8303	6.5794	9.1131	5.7578	8.7395	7.5276	4.0557	8.1973	5.8994	5.393	6.7733	4.3723	6.2494	5.8728	4.2713	6.6975	5.4941	3.7049	6.6964	6.5395	6.8912
MNX1	x	2.4594	6.5132	1.0072	4.4931	2.6462	1.5211	5.233	1.0772	6.7392	2.8156	5.9293	1.4383	5.2357	3.0772	1.1243	4.5892	1.1763	1	3.7442	1	1.3618	1.2141	5.3338	2.4568	4.0215	1.384	1.5753	5.8278	1	6.5345	7.9275	7.3218	5.5702	1.5059	5.3561	5.8076	6.3567	2.9579	3.6253	3.6633	6.6786	3.6904	1.1243	4.839
MPPED1	x	1.6599	1.4489	1.926	1.4647	1.1699	1.5211	1.4594	1.0772	1.4168	1.3785	1.4751	1.4383	1.0635	1.2265	1.1243	1.7613	1.1763	1	9.7937	5.1173	1.3618	1.2141	7.8625	2.4568	1.6826	1.384	6.8519	3.6848	1	1.7268	5.2114	1.8115	4.1127	1.5059	1.8197	1.0426	1	3.61	4.314	1	1	3.4263	8.6157	7.719
MR1	x	6.3533	8.0172	5.2854	8.828	6.4678	8.1173	7.9942	8.1082	6.8265	7.4411	7.8137	7.2108	8.0309	8.0865	6.9174	7.1875	7.5875	7.1019	6.9409	7.8239	8.5982	6.0079	7.7301	7.4703	8.475	8.532	8.5119	8.3325	8.2956	7.5662	6.2271	6.8437	7.5618	7.2789	9.1991	8.3828	7.7021	8.6221	7.9051	6.9345	6.5774	6.5037	7.0041	6.7857
MRC1	x	9.5645	10.4763	6.7464	11.5245	6.976	11.2758	9.1427	9.7466	8.6575	9.3512	11.1131	9.6181	12.3226	10.8029	7.4902	10.2993	11.1925	7.9742	7.8692	6.7049	11.1917	7.7179	8.0956	10.0161	11.8792	8.7527	8.3107	11.4853	7.8909	8.6246	7.4415	10.1202	10.0584	11.3348	8.2126	10.4702	10.2365	5.4938	7.8745	10.6611	6.6289	8.9948	10.0566	7.5804
MS4A1	x	6.0144	1.6554	3.4383	9.5665	1.1699	8.2475	7.8482	6.5785	10.1939	8.3632	7.3763	8.9591	7.3648	6.3804	6.7849	6.9296	8.6048	1.9373	7.2416	4.1497	6.5048	1.2141	8.0247	7.7366	9.0796	5.433	6.1687	7.1767	3.8866	10.197	4.5613	4.7592	5.6115	6.9118	8.043	10.3678	10.254	6.2336	9.6335	4.3327	2.7991	10.8402	7.8136	3.9782
MS4A2	x	6.2089	5.9119	3.8943	8.3106	6.2489	7.2324	6.1119	6.8924	4.2016	6.4463	6.9466	6.8116	8.3472	5.7519	4.1018	4.0807	7.4691	4.541	6.583	5.7639	7.2631	2.9486	5.281	5.6871	7.1713	7.5183	4.354	8.4074	1	6.9386	7.0344	6.0706	4.7506	7.6125	5.5245	7.1016	6.7765	6.8919	7.6933	6.6181	2.384	7.0424	7.6956	5.2585
MSR1	x	10.7361	9.7262	7.4656	10.4701	8.0792	10.5654	9.529	9.6664	8.5266	9.6217	11.5052	9.3768	11.0296	10.8318	7.9687	10.5677	10.6735	9.5932	7.7736	8.9231	10.3716	10.1317	8.943	10.5317	10.9978	9.9039	8.5119	10.1906	9.1355	8.7144	8.9443	9.3196	9.2635	10.801	8.9634	9.8652	10.0885	6.2165	7.8745	9.2466	10.3262	9.3265	10.1037	8.5573
MST1R	x	5.4976	10.7382	7.7813	8.3958	8.5416	9.8335	5.4796	10.259	8.8154	9.7668	9.8321	8.5105	10.4257	9.7837	5.3896	10.1497	8.7683	6.8264	8.3719	8.2617	9.6644	4.3847	6.9643	7.9083	7.7011	8.6753	8.0977	8.733	10.4353	11.6103	7.0871	9.6155	7.6233	9.6763	8.9413	9.6677	7.9443	9.111	8.7345	9.0661	11.4928	8.3117	6.323	8.5399
MUC1	x	10.336	14.3448	9.2601	12.763	14.2471	13.2707	12.1813	12.7654	7.9087	12.2486	13.0292	11.5843	13.7098	12.3696	7.5091	12.5912	12.0732	7.9691	11.0652	9.4263	12.8744	5.6398	11.332	13.0936	12.2978	10.5987	11.3137	12.2266	10.1775	14.2834	8.1171	13.6978	11.4627	13.4095	15.4887	14.4586	13.0077	11.2536	11.3677	13.5268	9.0126	12.8668	11.7218	9.8809
MX1	x	10.3035	10.9409	8.4909	10.7646	12.8016	12.0985	11.2991	11.2331	12.628	12.9458	10.8119	10.0527	11.1359	13.8241	7.9822	10.8676	11.7377	9.6672	10.8744	13.6857	11.2449	9.673	11.9728	10.9341	11.4677	13.9931	13.5214	11.9978	11.0707	11.4061	9.9929	10.2536	11.0909	12.6311	9.4907	10.8513	12.0147	12.2178	13.6897	10.2533	11.9773	11.2997	12.2627	12.7433
MYD88	x	9.6354	10.5447	8.7419	10.5767	10.2512	10.9428	9.6846	9.7995	10.3806	11.2059	10.8346	9.4664	10.6135	11.2305	10.0208	10.5075	10.3143	9.2371	9.904	9.2828	10.2523	8.635	9.6848	10.1815	10.719	10.1156	10.196	9.9857	9.3221	10.5452	9.2023	10.3117	9.6561	10.7106	9.9406	10.7381	10.2167	9.6798	10.713	9.4659	10.5615	10.3193	10.3619	9.4742
NCAM1	x	8.7363	4.4705	10.0737	5.8043	4.8425	4.2713	5.5354	3.991	4.327	6.3072	5.3691	3.3262	5.5351	4.1538	8.597	5.4316	4.6809	10.9936	4.0347	3.7323	6.5048	6.9186	5.8895	6.7203	2.384	3.2296	5.3309	7.8615	1	5.9711	4.8934	3.5898	8.6987	5.0921	3.4033	5.6343	5.2743	3.8063	4.905	6.6662	5.4967	5.7546	5.2787	4.2456
NCF4	x	7.6497	6.9564	5.0862	9.4299	6.2489	9.0357	7.5303	7.814	8.2145	9.0664	8.6104	7.5757	8.6065	8.1076	6.1574	9.545	8.3156	6.2207	8.2635	6.1191	8.5015	6.5236	7.3849	8.6986	8.957	8.0698	7.0154	8.3993	6.6844	7.5662	6.9796	6.9352	7.6433	8.7568	6.6685	9.1152	9.0639	6.4975	8.9109	7.6528	10.2716	9.307	8.2531	6.681
NCR1	x	4.641	4.2257	3.2987	5.5577	4.641	6.3416	4.1961	5.2902	6.1318	6.3644	5.2388	5.8943	4.5577	5.0224	4.1977	6.8422	5.8699	4.4276	4.5783	4.7371	5.7735	5.978	5.4825	8.1095	5.4162	6.0738	6.3547	4.9986	4.1035	4.4087	4.4848	5.6337	4.511	5.1675	2.4647	5.9376	5.667	4.8171	5.0942	4.272	5.3813	6.3591	4.8186	3.7897
NEFL	x	2.4594	1.4489	7.4491	1.4647	1.1699	1.5211	1.4594	1.0772	1.4168	2.4436	1.4751	1.4383	2.3448	1.2265	4.2876	6.5433	2.0635	11.6735	1.3219	10.5056	1.3618	2.9486	3.4828	2.4568	3.5644	2.1859	7.0373	1.7268	3.8866	1.7268	4.1293	1.8115	5.2441	1.5059	1.8197	1.0426	3.0755	1	1	1	2.1243	1.6599	4.8186	8.925
NFATC1	x	6.3255	7.4314	5.1691	7.7169	7.2126	8.1745	6.9069	7.1614	8.0149	7.359	8.1029	8.4833	8.1294	7.4448	8.7627	7.5042	8.1524	7.2931	8.1986	8.1618	8.3221	6.6039	7.5399	8.7746	7.4693	8.5003	6.8519	7.8255	4.8278	7.8662	6.8481	6.7459	7.6031	7.3456	7.8974	9.7984	8.1862	6.6454	7.565	7.4621	6.8728	8.4784	7.9436	7.3889
NFATC2	x	9.0198	8.939	9.3451	10.0089	9.2033	9.9851	9.2994	9.6205	10.3179	9.2599	9.2488	9.531	9.2407	8.3807	9.2883	10.0526	10.1509	9.1273	8.3187	7.4498	9.9335	7.9886	8.2277	10.9407	10.4613	9.0706	8.7693	9.7596	7.6986	10.0226	8.167	8.5913	9.6828	9.6924	9.0417	11.1757	10.1546	7.3423	9.5552	8.7665	10.173	9.847	8.9472	8.1136
NFATC3	x	9.588	9.224	9.0653	10.0573	9.0352	9.4257	9.8636	8.865	10.0717	9.3793	9.7597	9.4061	10.1626	9.7661	10.2793	9.8437	9.5829	10.4128	9.3623	9.943	9.6305	9.7957	9.4067	10.2682	9.5044	9.764	9.7283	9.6778	9.0811	9.9505	9.3255	9.2078	9.1668	9.3749	9.5008	9.8154	10.0312	9.3788	9.9137	9.583	8.9405	9.2921	8.8062	9.533
NFATC4	x	8.373	9.1987	8.3468	8.7827	9.9119	9.106	7.5439	9.0021	7.6813	8.7652	9.2572	10.2001	8.7877	9.6981	7.0257	9.1131	8.6955	8.9191	8.9893	8.2448	10.1221	7.2782	9.2254	8.8467	8.8915	8.9906	8.0006	10.2094	7.1094	8.8138	10.6409	9.2441	9.0066	9.3138	8.7927	9.3102	8.6354	8.7042	9.4062	9.7772	6.5103	9.7084	8.5263	9.4183
NFKB1	x	7.9284	7.6948	6.3966	8.3883	7.5465	8.4308	7.8592	8.1254	8.3386	7.7936	8.5081	7.8667	8.3992	7.6886	6.5143	7.9837	8.4204	7.0354	7.1834	7.4275	7.9161	6.7346	7.6061	8.4432	8.3441	8.2098	7.5905	8.0291	8.3847	7.7002	6.3181	6.7793	7.6031	8.0525	7.5724	9.1152	8.4552	6.9552	7.9051	7.5795	7.8457	8.2618	7.6791	6.9525
NFKB2	x	9.1341	9.6065	9.2193	10.4557	9.544	10.4734	10.1749	10.3164	11.1711	11.5692	10.5694	9.9692	10.3387	9.7505	8.7744	11.6057	10.2559	8.7545	10.2899	9.9005	9.3541	9.6039	10.0586	11.5263	10.4178	10.6372	9.8633	10.4091	11.9945	10.9247	9.2866	9.2321	9.7852	9.9498	9.9591	11.2344	10.8492	9.7953	9.9907	9.3179	12.6186	11.5635	10.0357	9.8041
NFKBIA	x	10.4821	12.5474	11.3801	12.2065	13.9516	12.8032	12.6523	12.4074	12.7072	12.5683	13.3265	12.5626	13.2032	12.5425	11.0326	13.3739	14.0555	10.1541	12.1471	12.3377	12.161	12.3982	12.0854	13.5272	13.9118	12.3363	12.6415	11.7979	13.2909	12.5202	10.6486	14.1381	13.4633	12.4848	12.7341	13.9225	13.5469	12.382	11.7317	11.8983	13.5297	13.2212	13.0577	12.4701
NLRC5	x	8.3525	8.1723	7.0167	9.5429	7.8723	10.5671	8.6891	9.4889	11.0582	10.3291	8.8798	9.1444	9.0138	9.198	6.4767	10.3815	9.6251	8.2036	8.7739	9.7783	9.4895	6.9186	9.4036	10.5706	10.2213	10.9246	10.5638	9.8697	7.9896	9.7371	8.6562	7.996	8.3253	9.7884	7.8664	10.1504	10.6392	10.34	9.9919	8.3554	9.2756	10.3242	8.9643	9.8491
NLRP3	x	6.2828	5.4236	4.5801	6.9985	5.4883	6.9776	6.7745	6.6596	6.2313	6.5487	7.1045	6.0875	6.9487	6.3092	3.4957	6.717	8.4778	4.5951	5.904	5.1173	6.4279	6.0369	4.5135	7.1886	6.7663	6.5659	5.1006	6.5108	4.5103	4.557	4.7032	6.2713	7.0058	6.5371	4.9467	7.308	7.684	4.9477	6.5886	6.2122	5.8622	6.5037	6.6107	5.4189
NOD1	x	7.3597	9.1731	7.9609	9.3699	9.6372	9.1495	8.1358	9.571	8.3608	8.6605	9.0052	10.8638	9.2536	8.9747	7.4519	8.8626	9.1737	8.1005	8.0017	7.8577	8.7946	7.672	8.418	8.7447	9.4093	8.1124	8.8643	9.4759	7.5214	9.0201	7.1	9.6016	8.907	8.8574	8.4081	8.9769	8.9038	8.2197	8.0121	9.3767	8.0813	9.0722	8.6917	7.6514
NOD2	x	6.4072	6.5928	4.2396	7.8764	5.8417	7.353	6.603	6.5446	8.546	7.8347	7.0277	6.9964	7.2966	6.6344	1.5993	7.9283	6.8174	4.2373	7.2839	6.9947	6.29	5.1445	6.7466	9.0682	8.2215	7.9433	8.5732	7.4375	5.7766	5.6118	6.1043	6.5281	6.5149	7.7785	6.3027	7.4279	7.7493	8.0171	7.22	6.7795	6.524	7.7118	7.5214	7.8252
NOS2A	x	1	5.6389	1.0072	1.4647	4.4074	2.1144	1.4594	3.774	1.757	1.9411	4.9369	1.4383	3.7835	1.6276	1.1243	1.7613	5.4373	3.9373	2.8875	2.1243	2.5922	4.5558	1.2987	2.4568	1.6826	2.6229	9.1623	2.8339	2.5801	1.7268	1.1506	1.8115	1.2449	4.5292	1.8197	4.0815	5.8938	8.9978	5.4666	5.0635	1.3896	3.6904	3.5509	2.7549
NOTCH1	x	8.0813	10.0843	7.8954	9.7095	8.7974	9.7854	9.2083	8.5864	10.6529	9.6989	10.1225	10.4805	9.849	9.4804	9.9927	10.0428	9.5853	10.6732	9.7238	11.1276	9.8153	9.4275	10.401	9.9652	9.7824	10.2245	9.9204	9.6812	8.6377	9.2882	9.6156	9.2441	9.3265	9.6956	9.5983	9.9948	9.9338	10.5313	11.0104	9.836	9.2242	9.9609	9.9053	10.4228
NRP1	x	10.744	11.4835	10.6898	11.4175	12.2887	11.9938	9.8445	12.8924	10.198	11.8379	12.192	12.221	11.7099	12.0633	11.1959	11.6406	12.1795	11.0054	10.8767	10.8386	12.2869	10.9088	10.5724	11.0457	13.5627	11.3304	11.4639	12.3678	9.2575	11.5383	10.6865	12.4588	10.9678	12.2949	11.4291	11.96	11.4085	9.9354	10.8445	11.8592	10.0661	12.1918	11.1374	10.7798
NT5E	x	8.5661	9.4369	6.4472	9.635	9.2184	9.4296	8.0236	9.3018	7.7832	10.135	9.5492	7.9781	10.7707	10.8115	6.059	8.7944	12.1873	8.7277	8.4667	8.6103	10.6134	10.0939	7.3337	10.6084	9.6301	9.0749	7.1011	9.8844	6.543	10.7695	7.7588	9.3309	8.6987	11.6537	8.043	9.1288	8.4798	8.405	8.4461	9.0276	8.2305	9.3168	8.225	8.15
NUP107	x	10.0852	9.663	10.7177	9.2791	10.0539	9.8715	10.1077	9.6565	10.9589	9.2674	9.7597	10.055	9.4812	9.634	11.1015	9.5265	9.9738	10.9243	9.8534	10.0082	9.2427	11.0328	9.8258	10.1871	9.4279	9.9563	10.0146	11.1184	10.9539	9.9096	9.8627	9.7178	10.1077	9.8868	9.1991	9.7407	9.4287	10.2065	10.0862	9.7593	10.8753	10.0162	10.0944	9.8829
OAS3	x	8.4963	10.3747	7.6929	8.8611	9.2274	10.7255	8.5876	9.4137	10.3932	10.7952	9.9947	9.4312	9.3883	11.1923	5.4296	9.4596	9.4973	7.9793	8.2775	10.4066	9.584	7.2283	10.0327	9.2915	9.4823	11.8915	10.9361	10.193	9.4448	8.8788	9.0478	9.3914	9.6263	10.1658	7.7525	9.4777	9.6009	10.3498	10.8648	8.6989	10.6639	8.9948	9.9541	9.9111
OSM	x	3.6439	5.7819	5.2091	4.1085	3.3219	6.5287	5.8301	6.0853	4.7409	6.1204	7.0473	6.5215	5.8662	6.9158	4.796	7.596	7.0135	5.1918	6.2263	4.8753	1.5311	6.3712	4.6029	7.0488	6.2012	4.9968	5.7578	4.2165	3.6299	3.84	1.511	6.8748	7.8887	6.749	5.8748	6.6643	5.7153	3.5008	3.8934	2.943	5.2227	6.0652	6.7749	4.8714
PASD1	x	3.106	1.6554	1.0072	1.4647	1.3334	1.5211	1.4594	1.0772	3.3306	3.5668	1.9561	1.4383	1.0635	1.2265	1.1243	1.7613	2.7442	1.5558	3.1538	2.3951	1.3618	9.8419	1.2987	2.4568	2.384	2.1859	2.2016	1.541	3.067	1.7268	1.1506	2.1763	1.2449	1.5059	1.8197	1.0426	1	2.0772	1	1	1	1.6599	1.1243	1
PAX5	x	6.4204	1.4489	7.9135	7.2522	3.1293	5.5668	5.2987	4.811	7.9187	6.4727	5.4883	6.6496	3.9955	4.7634	5.8972	7.279	5.4373	4.0188	5.1039	3.1424	3.9495	5.1445	6.2897	5.9191	6.9054	2.1859	5.704	4.06	2.373	7.359	2.9505	4.7592	4.9561	4.4094	4.8232	7.7586	8.0038	3.61	7.0201	1	2.1243	8.1232	5.4043	3.1177
PBK	x	8.6127	6.8306	7.9954	3.9542	4.0206	6.2733	8.0334	6.8377	9.0424	8.5962	7.5511	7.5097	6.5575	6.9473	8.1592	6.3029	6.9849	8.3671	8.3588	8.8963	6.2309	8.2729	6.9643	6.6575	5.6871	10.0903	7.745	4.9098	8.0778	1.7268	8.9761	6.8748	8.2163	6.7733	4.8232	7.6414	4.7793	8.6981	8.3786	7.0834	6.8403	8.4067	7.728	7.7837
PDCD1	x	5.1322	3.0583	1.0072	5.5577	1.1699	6.4992	4.0514	5.5509	7.5462	5.8263	3.6781	5.2858	4.6854	4.9621	1.1243	7.4852	6.7343	3.0444	3.8972	2.8156	5.5008	1.2141	1.2987	9.1503	6.6444	5.2619	4.6094	6.1715	4.2319	3.84	5.3034	1.8115	3.384	5.6619	4.3723	7.1453	6.8965	4.3363	6.3122	2.3757	5.4686	6.7553	4.4809	2.4489
PDCD1LG2	x	6.7577	5.8265	4.3854	7.4095	4.8425	8.7894	6.2176	6.3626	6.8052	8.0154	6.3635	6.1233	6.857	5.5195	3.6392	8.3217	7.7655	5.7845	5.9745	5.7401	6.6013	6.1212	5.6171	8.4432	7.7462	6.9697	6.8269	7.5447	6.3298	5.6784	6.6693	4.6194	5.4393	8.012	5.4426	7.8002	7.8172	4.7236	6.8417	6.1795	7.0814	6.919	6.6619	5.9561
PDGFC	x	8.073	9.469	7.1349	9.2627	9.8912	9.7823	7.8372	8.8616	8.2225	8.902	9.7115	8.4833	9.3139	8.0935	6.2718	9.0625	9.7781	8.316	7.4784	7.479	9.8864	7.8307	8.9084	9.2495	9.6461	8.8314	6.9705	10.4686	8.1649	8.2185	10.1282	8.8246	8.4034	10.5782	9.4599	9.3551	9.4031	7.2694	7.8589	9.8189	8.0485	9.416	8.7638	7.4955
PDGFRB	x	10.4655	12.1012	10.569	11.1935	11.1551	11.4472	10.4741	10.1395	9.9209	11.5354	12.7473	11.8704	11.5276	9.8892	10.1566	11.4739	11.8281	11.5866	11.1843	10.1258	12.6237	10.4898	10.3487	11.6199	11.0999	11.459	9.7942	12.5201	10.2256	11.0397	11.1644	11.1334	11.3625	11.835	11.1019	12.0454	11.53	8.6888	10.2262	12.017	10.1166	11.6784	10.2109	11.4961
PECAM1	x	10.7479	12.1243	9.9748	12.5391	10.7248	12.0893	10.9306	11.0652	11.0559	12.2572	12.6097	12.1345	12.3493	11.7717	9.8637	12.5624	12.2507	11.4065	11.8887	10.0194	12.2986	10.233	10.6568	11.893	11.8952	11.6931	10.4064	11.86	9.4011	11.4134	10.2003	11.2239	11.8098	11.3511	10.7916	12.4279	11.8668	9.3378	11.941	12.257	12.8937	11.664	10.9947	11.0333
PIK3CD	x	8.6156	8.2149	6.5122	9.7215	8.34	9.9336	8.9155	8.8233	10.2163	8.9496	8.6872	8.846	8.8434	8.7467	8.4097	9.3895	9.329	7.5046	8.235	7.7117	9.1096	9.2733	9.0341	10.2735	9.4	8.6866	8.3107	9.4874	6.8235	9.0518	7.4617	8.8947	8.9193	9.009	7.7355	9.6162	9.6699	8.1402	9.0151	8.388	8.9783	8.8536	8.2586	7.6606
PIK3CG	x	8.3491	6.9764	6.3078	9.9665	6.2722	8.7585	8.223	7.3784	9.169	9.3931	8.4207	8.3689	8.4936	7.6118	11.8533	9.8057	8.399	10.1224	7.9057	6.2434	8.4506	6.394	7.3206	10.1477	9.4325	7.9433	7.4828	8.6803	6.7287	8.483	6.9796	7.3218	8.0984	8.7811	8.7253	9.9385	9.9974	6.4248	8.9506	7.3342	7.0248	9.9356	8.6958	6.7857
PIN1	x	9.9247	9.2692	8.9988	9.225	9.589	9.4099	9.4944	9.069	9.0194	9.2217	9.2698	9.1225	9.556	9.1135	9.7259	9.4839	9.2474	8.8898	9.4044	9.5822	9.2977	8.9627	8.8595	9.4482	9.5304	9.4618	9.4008	9.472	8.4121	9.4633	9.3741	9.126	8.7548	9.5009	9.2053	9.2083	9.0779	9.504	9.1703	8.8649	9.129	9.5469	9.6501	9.8369
PLA2G1B	x	5.1639	6.4575	5.6456	6.1278	3.3219	3.9607	3.7082	3.991	2.7485	5.3473	5.8866	7.2598	8.3424	6.4033	1.1243	5.0712	6.251	3.0444	4.0347	3.7323	4.2165	3.1747	3.9598	4.861	5.0824	1.384	2.2016	4.3576	1.84	7.5837	4.4848	7.076	5.2441	1.5059	3.7137	4.6041	6.9681	1	1.189	6.3799	3.797	5.5027	5.6611	1
PLA2G6	x	8.8157	9.5643	10.3903	9.006	8.1818	8.3831	8.1625	8.1649	8.5331	8.342	8.4504	9.3163	9.0732	7.9132	10.6006	8.9135	8.1069	9.6242	9.4297	9.093	8.7793	8.1512	8.6711	9.312	8.475	8.4874	9.6943	9.1994	7.1424	9.0518	8.4399	9.291	9.0743	8.1015	8.7762	8.6752	8.4409	9.5946	9.0291	9.0751	8.4683	8.3215	8.9506	7.2736
PLAU	x	9.4711	10.3074	9.4993	10.5001	10.4286	11.1567	11.0026	10.483	9.6781	12.2367	11.5953	10.6554	10.7499	13.6319	11.1322	11.7476	11.9217	11.1606	10.615	10.1407	12.1137	10.2903	11.0862	12.1556	11.0483	11.3599	10.3659	12.2686	9.7779	9.7565	9.2552	10.3315	10.3861	12.7974	9.242	11.3328	10.6907	11.2483	9.8164	9.9397	10.0847	11.2326	10.9001	10.9367
PLAUR	x	7.9376	9.2651	7.9725	7.9189	8.9614	9.3449	8.3981	8.5864	8.7666	10.4298	10.066	10.1139	9.3311	10.425	7.1977	10.3236	10.2693	7.6387	7.9057	8.7869	9.0032	10.1181	7.6695	10.34	8.6751	9.2794	8.504	9.1566	7.6762	9.3198	7.5108	9.6338	9.2143	9.8033	8.6271	10.2725	8.6817	6.803	7.3067	7.0109	8.3846	9.9949	9.5356	7.8853
PMCH	x	1.6599	3.757	1.4854	1.4647	1.1699	1.5211	1.4594	1.3896	3.5521	3.9126	3.4621	2.2957	3.3937	1.2265	1.1243	1.7613	2.7442	3.1906	1.3219	4.5304	4.2165	1.2141	1.2987	4.861	2.384	1.384	1.5753	5.8278	1	3.84	1.1506	3.5898	1.2449	4.6392	1.8197	2.8914	3.6724	1	1	1	1	3.9136	3.9317	3.1177
PNMA1	x	8.9825	7.5691	8.226	7.8655	8.8798	8.375	8.3132	8.4285	8.1481	8.9911	8.712	8.5504	8.0547	8.6201	7.9687	7.9141	8.6234	8.6756	9.0395	7.8353	8.8595	9.2671	7.8982	8.6018	8.1892	7.7943	7.2208	8.5686	7.3967	9.131	8.6779	8.024	8.1758	8.532	8.4609	8.5466	8.5547	7.5884	8.0941	8.839	7.4894	8.612	8.3962	8.2356
POU2AF1	x	5.3947	3.757	1.926	9.1512	3.3219	7.6903	7.9642	6.6754	7.8577	9.1542	5.0184	5.671	6.135	4.8324	8.3484	10.0909	5.8699	4.4276	8.5498	6.0626	4.8079	3.3716	7.9586	8.9938	8.1673	6.9697	7.0801	7.0157	7.7042	6.9919	5.8225	4.887	7.0514	6.3221	7.0176	9.5136	9.6514	4.1326	8.7821	6.2282	1	9.6745	7.0041	5.4825
POU2F2	x	6.5092	5.8699	7.7479	8.9093	6.7609	7.5388	7.1753	6.6754	8.3825	8.4973	7.4808	7.9781	6.7298	6.2847	6.3981	9.2151	7.0688	6.1142	8.2635	6.8119	7.1401	6.98	7.6695	9.4389	8.2841	7.3433	6.9705	7.4214	5.6896	8.2516	6.6865	6.1235	6.9904	6.6731	7.2271	8.9432	9.0261	5.4653	8.4287	6.8226	6.0629	9.6161	7.2913	6.0146
PPARG	x	6.7783	8.2481	1.0072	7.7409	8.1568	8.2115	4.1961	5.2063	2.7485	6.3644	7.4663	4.847	8.1516	9.1947	6.3574	6.9576	8.0734	3.5595	3.3785	5.8777	6.5295	8.8845	6.0248	6.3747	7.5898	3.4581	6.9475	6.905	4.2319	7.7002	4.8329	2.1763	5.6513	7.8376	4.6876	8.0903	6.6454	4.4581	5.7401	5.669	4.5515	4.9165	7.7753	6.2525
PPBP	x	4.2861	4.9453	3.4383	4.6017	3.6427	5.9628	3.8895	1.8992	3.5521	5.5583	5.8866	4.0747	6.3425	5.3875	6.1089	3.861	7.3289	7.6451	7.27	6.4489	8.4376	5.1445	3.4828	2.4568	6.9054	3.9837	1.5753	7.9309	4.6082	2.8895	1.1506	3.8629	7.1523	9.0446	1.8197	5.7236	6.126	2.585	1.189	6.3799	1.8032	6.0179	3.8156	5.9561
PRAME	x	11.6324	9.5208	7.9897	2.7485	4.7787	1.5211	8.8402	1.0772	1.4168	1.9411	7.996	5.0832	1.0635	1.2265	10.0126	8.3324	4.9402	11.2962	8.1986	8.3707	1.5311	10.0605	7.3723	8.3269	8.6356	10.1051	9.4465	1.541	5.3649	4.9288	10.1655	1.8115	10.5216	4.4094	2.4647	7.8735	7.3279	9.8915	8.6707	8.06	10.847	8.452	8.7871	11.4165
PRF1	x	8.7257	7.3873	6.5746	9.1994	6.5848	9.7481	8.0994	8.751	10.2384	10.1776	8.5567	7.8347	8.7481	8.6871	3.9991	10.2379	9.5876	7.1744	7.6498	7.0246	9.3437	7.0817	7.6061	11.5153	9.3126	9.9726	8.1287	9.325	8.3462	7.7161	6.7695	9.4443	7.8719	8.805	7.5334	9.1875	9.0569	8.0561	9.0314	9.3947	9.0102	9.7084	7.7908	7.0397
PRG2	x	6.1309	5.7819	6.1532	5.6614	6.7609	6.3416	2.5993	4.6294	4.5484	3.3576	4.8505	5.7186	5.8112	6.4482	4.7334	2.319	7.1479	2.8797	5.7109	3.9136	6.0376	3.1747	1.9635	4.327	5.915	4.3681	1.5753	7.6444	4.9069	4.4087	3.511	7.7493	5.393	6.4489	7.9426	6.1669	5.5388	4.2713	5.5975	3.4607	3.3827	4.1069	5.2342	4.4296
PRKCD	x	9.3	10.3231	9.152	10.3373	9.8034	10.0037	9.2914	9.8471	9.6869	10.2112	10.2098	10.096	10.3143	9.9779	8.3996	10.6168	10.555	8.9734	9.5209	9.2807	9.9219	9.6472	9.2873	10.6372	10.7672	9.6471	9.8967	9.7817	8.8097	10.7959	8.2329	11.3261	10.2199	9.4714	10.5669	10.1151	10.2621	9.5215	10.0918	10.0433	9.3902	10.2747	9.812	9.5799
PRKCE	x	5.594	7.1267	4.0772	6.615	7.7853	6.0056	6.4084	6.879	5.8689	6.4195	7.1231	7.1428	7.783	8.1557	3.6392	6.2587	7.6703	5.4761	7.0591	6.9007	7.1401	7.888	6.2625	6.999	6.5794	6.8936	7.3135	7.2867	6.2711	7.778	7.7829	6.8119	6.6194	7.2959	6.7039	6.9981	7.248	7.8495	6.134	7.4756	4.7038	6.0652	6.7435	6.3916
PRM1	x	7.7729	1.4489	1.0072	1.4647	1.1699	1.5211	1.4594	1.0772	1.4168	1.3785	1.9561	1.4383	1.0635	1.2265	1.1243	1.7613	3.2063	1	1.3219	1	1.3618	1.2141	1.2987	2.4568	1.6826	1.384	1.5753	1.7268	1	1.7268	1.1506	1.8115	1.2449	1.5059	1.8197	1.0426	1.696	1	1	1	1.3896	1.6599	1.1243	1
PSEN1	x	9.3559	10.2327	8.9846	9.8423	10.4103	9.8365	9.7359	10.0535	9.7692	10.2591	10.0394	10.0032	10.2566	9.5971	9.4862	10.2178	10.5206	9.7059	9.3257	10.0169	9.7458	9.3007	9.5369	9.631	9.6658	9.0575	9.6839	9.8309	9.6841	9.8922	9.3228	10.2023	9.7185	9.9684	9.5208	10.2626	10.3565	9.0806	9.7092	10.4112	9.3808	9.5758	9.6897	9.9752
PSEN2	x	9.1099	8.9133	10.1382	8.6876	8.8567	8.8724	8.6392	8.4651	7.9087	9.4636	8.9697	9.0913	9.3408	8.3515	9.6685	8.8477	8.5081	9.4673	7.3517	7.5216	8.3776	9.9047	8.5696	8.6829	9.3905	8.7635	8.355	9.3077	8.3778	9.0889	8.2676	8.6997	8.9556	8.9567	9.0417	9.0097	9.1121	8.1173	8.1074	9.1508	8.2716	8.5959	7.9366	7.6375
PSMB10	x	9.1119	9.1945	7.6646	10.2774	8.3344	11.1098	9.4444	10.1253	10.7595	11.2512	9.8321	9.2165	10.1082	10.1726	7.564	11.2477	10.192	9.1319	9.4076	8.6779	10.1302	8.3212	9.1045	10.806	12.0146	10.5391	11.0128	10.2094	8.3916	10.5206	9.0444	9.5003	9.4759	11.0796	9.5208	10.9836	11.4497	9.4592	10.4373	8.7748	9.2937	11.3218	9.7182	9.4572
PSMB7	x	11.9081	10.7513	11.1222	10.9566	10.8084	11.3304	10.7991	11.1512	11.9607	11.76	11.362	12.0453	11.3854	11.0916	11.6858	11.9093	11.1737	11.0097	11.1815	12.0977	10.8985	12.1058	11.4703	11.2617	11.259	11.1428	10.5732	10.81	12.2449	10.6316	11.6139	10.6569	11.3026	11.1218	11.0986	11.621	11.3966	11.6793	11.1696	11.0312	11.309	10.9018	11.4803	12.8359
PSMB8	x	10.7512	10.6801	9.5887	11.5843	10.9034	12.6863	10.3537	11.9475	12.569	12.4506	11.2629	10.5212	11.431	11.9765	8.022	12.5014	11.4571	9.7407	10.553	11.1504	11.1344	8.7975	11.036	11.6178	12.5999	11.4614	11.8362	11.042	10.4286	11.446	10.5926	11.1041	10.706	12.138	10.3292	11.9493	11.8446	11.6809	12.014	10.7688	11.4607	12.173	11.4502	11.006
PSMB9	x	10.039	10.0658	8.9351	11.074	9.3863	12.4359	9.546	11.7878	11.9947	11.8864	10.2505	9.9544	10.3156	10.6153	7.2434	12.0352	10.6385	8.5654	9.7517	10.7783	10.5132	8.4517	10.7489	11.8321	12.7831	11.1397	11.9271	10.524	10.5599	10.4862	9.6985	9.7221	9.9119	12.0231	8.6726	11.4578	11.5736	10.3281	11.1543	9.6826	11.2991	11.8847	10.4677	10.568
PSMD7	x	12.1972	10.9485	11.3263	10.7097	10.1536	11.4863	11.5775	11.2814	11.4493	11.6105	11.5986	11.1897	11.1573	11.9543	11.7129	11.663	11.4408	11.2024	11.4784	11.7592	11.0048	11.7128	11.1216	11.7328	11.6109	11.8347	11.9315	11.4053	11.2863	11.4567	10.9514	11.6322	11.5279	11.8884	11.5582	11.6876	11.5547	12.2151	11.2677	10.5576	10.9392	12.2823	11.7703	12.1219
PTGDR2	x	5.3125	2.7225	3.7929	1.4647	1.1699	1.5211	1.4594	1.0772	1.757	1.3785	1.4751	1.4383	2.3448	1.2265	1.1243	1.7613	4.0712	4.4276	1.3219	2.1243	1.3618	1.9146	1.2987	2.4568	1.6826	1.5558	1.5753	1.541	2.7613	1.7268	1.1506	1.8115	3.5619	1.5059	1.8197	1.0426	2.3132	3.1144	1	3.225	1	1.6599	2.2172	1
PTGS2	x	4.7703	8.7316	7.8139	9.2791	12.9455	7.3856	7.356	8.3426	6.1657	8.6199	10.2505	9.2772	8.0606	9.4696	6.5869	8.8552	10.2869	4.0188	6.6704	6.6925	4.0892	7.9811	5.281	7.7366	7.236	6.2055	5.9551	9.7404	11.2181	8.0021	5.2114	9.6519	9.517	11.606	5.9359	10.2414	8.352	4.8171	5.2292	6.1795	3.9672	10.3954	8.8138	6.6257
PTPRC	x	9.6812	8.3662	7.7747	10.6838	7.9176	10.8624	9.1338	9.2451	11.2931	10.0416	10.4457	9.9345	9.6311	9.1881	9.0461	10.9237	10.3158	7.6704	8.769	8.3551	10.0168	7.896	8.7118	11.6725	10.6651	10.2399	9.1968	10.3783	8.8123	8.9942	8.9831	8.1943	8.995	10.2422	8.3308	10.7863	10.882	8.4162	10.1094	8.7247	9.2695	10.5697	9.6049	7.8575
PVR	x	9.8742	9.3555	9.8436	8.6376	10.2229	9.0813	9.0019	9.7223	9.0054	10.6913	9.9223	10.6811	9.6643	9.7279	8.9043	10.2149	9.559	10.325	9.1952	9.6984	9.0637	9.8021	9.2805	11.8214	8.6356	9.7288	9.1473	9.6194	8.0948	10.4839	10.0355	10.9481	10.1023	9.6469	9.1677	9.5986	8.96	9.4501	8.5595	9.4385	9.4806	9.9132	9.3105	9.3715
PYCARD	x	6.4845	7.162	4.0772	7.9601	3.6427	6.7456	7.0663	5.7118	8.3161	7.4411	7.6181	6.0509	7.336	6.9158	5.839	7.8409	6.9262	7.1566	8.2775	6.3733	7.0575	4.9122	7.0301	8.3863	7.7755	6.9697	8.1886	7.251	8.2659	7.8944	5.6921	6.7459	7.0955	8.1949	7.41	7.6566	7.6901	7.175	7.9202	6.0226	9.0951	8.0428	7.9436	7.6281
RAG1	x	3.106	6.1056	5.7837	4.1085	3.1293	4.5273	5.7385	1.0772	1.4168	4.3125	4.9369	3.7485	5.0112	3.4738	4.1018	1.7613	4.4502	6.0768	4.0347	5.691	4.8079	2.6781	5.281	4.861	4.0215	5.2001	6.4558	4.6041	6.5181	1.7268	3.9126	1.8115	6.0303	4.2795	1.8197	5.7236	5.029	7.2859	2.8699	4.7436	6.44	3.9136	5.6943	6.057
REL	x	7.2532	8.9133	9.0895	9.0401	10.7922	8.8492	9.3035	9.2212	9.024	8.4318	9.2232	8.8777	9.0138	9.2654	8.7705	9.2151	9.9014	8.3358	8.9195	8.869	9.2314	7.888	8.6916	9.3914	9.272	9.5072	9.8165	8.5392	8.7222	9.1948	7.6664	8.6465	9.2109	9.8327	8.978	9.7407	9.5782	9.5577	8.9844	8.0998	8.616	9.189	9.2194	8.3595
RELA	x	7.7831	8.7079	8.5029	8.4329	8.7185	8.7523	8.7074	8.8268	8.4391	9.0534	8.7603	8.8777	8.6848	8.6871	8.4443	8.8773	8.7515	8.7456	8.0433	8.3824	8.315	7.9197	7.8352	9.0921	8.8159	8.6524	8.3016	8.2802	8.8276	8.3156	7.6223	8.9248	8.6	9.1036	8.6363	9.0649	8.7701	8.3353	8.3455	7.9863	8.6631	9.1997	8.8062	8.4525
RELB	x	7.1855	7.1445	7.4069	8.4975	8.1505	8.7397	8.4278	8.1082	9.169	9.1982	8.7838	8.0725	8.3758	7.6019	7.3823	8.7311	8.6142	6.1142	8.1231	8.7898	7.4431	7.7447	7.9244	9.7335	8.1561	8.7688	7.7316	8.4787	10.9077	8.8718	6.5615	7.5895	8.1894	8.451	6.8693	9.5115	8.9347	8.2579	8.0215	7.1183	11.2304	8.8536	8.05	8.1035
REPS1	x	9.6785	9.4654	9.5678	9.8724	8.9063	9.8744	11.0161	9.5262	10.6514	9.8061	9.8874	9.8859	10.2385	9.9372	11.957	9.5769	10.0078	10.8585	10.6678	10.9843	9.7137	10.9641	10.5654	10.7241	9.8321	10.2722	10.8887	9.8309	11.5139	10.0226	10.1958	9.7809	10.1623	9.6369	9.948	9.9768	10.3885	9.9868	10.0283	9.62	9.4307	9.5216	10.2066	10.4064
RIPK2	x	8.6326	9.3363	7.6646	8.2453	8.5891	9.4644	8.3053	8.8684	9.9746	9.9298	8.9543	9.2247	8.8637	8.6588	7.9822	10.1035	9.2233	8.312	8.1231	7.4424	8.2194	8.3622	8.4841	9.3817	8.4571	8.8415	8.0117	7.6581	7.9294	7.2969	8.227	8.5724	8.8778	9.3987	8.2847	9.2185	9.4233	7.7458	7.7785	8.4407	9.7457	8.9764	8.6668	7.7409
ROPN1	x	1	2.7225	1.0072	2.7485	3.1293	2.6323	1.4594	1.0772	3.3306	1.3785	3.8659	1.4383	3.6656	1.2265	1.1243	1.7613	1.1763	2.696	1.3219	3.1424	1.5311	1.2141	1.2987	2.4568	3.5644	1.384	1.5753	2.8339	1	1.7268	1.1506	1.8115	1.2449	1.5059	2.4647	3.4046	2.7442	1	1	2.7782	1.8032	1.6599	1.1243	2.4489
RORA	x	8.6881	8.8498	8.5306	9.8313	9.163	9.1255	10.44	8.1593	9.3273	9.2371	9.4087	8.5037	9.6152	8.4974	8.2231	9.3636	9.5395	7.9742	9.359	9.3514	9.4479	8.2729	10.2743	9.7785	9.2408	10.1731	9.8967	9.5732	8.3284	9.5188	9.3926	8.4741	9.3631	8.8401	9.076	9.6278	9.7547	10.31	9.068	10.067	8.3846	9.7988	10.4263	10.4078
RORC	x	4.7703	10.9896	7.6062	8.5659	10.4622	7.2143	4.9355	9.7411	4.8283	9.0577	8.1489	10.0056	10.0264	8.7377	3.8885	9.906	7.578	5.7845	5.8674	6.1006	7.7576	3.8379	8.4605	9.6391	9.8936	3.9837	2.7181	7.0985	6.0624	9.4586	1.1506	9.7932	8.1894	8.3327	10.8302	8.5053	7.9891	4.2713	7.084	9.8951	2.6064	8.1564	6.8207	3.6485
RPS6	x	14.062	14.5887	13.6843	15.3359	15.2745	15.3235	15.0945	15.6504	16.5315	15.8447	15.3364	16.0225	15.2674	15.5013	15.7449	16.0191	15.139	15.4688	14.8678	16.1619	15.2683	15.2544	15.0591	15.2064	15.2924	13.7912	13.9972	14.3471	14.7267	15.3086	15.9994	15.7997	13.9	14.8916	16.2305	15.0083	15.1106	14.6055	14.8077	14.4001	14.6038	15.7366	15.0978	13.7021
RRAD	x	4.0347	6.7166	4.6392	4.8846	6.7936	7.0609	6.1833	7.5501	3.3306	5.785	8.3515	5.8943	7.2251	7.8139	5.4296	6.6153	9.0519	4.4854	8.5265	7.649	7.7681	6.1483	6.4182	7.3562	8.0034	5.9665	5.7578	7.9533	5.8585	8.3568	1.1506	7.2991	7.5406	9.4564	6.2555	8.8734	9.4123	8.0752	5.7173	8.5438	3.257	8.8737	8.1189	5.9857
RUNX1	x	8.5056	10.7294	8.7886	10.236	10.6372	10.7586	9.7855	10.6904	10.2835	10.5442	10.5421	10.5178	10.0052	10.23	9.1274	10.2062	10.5342	9.6355	10.1157	10.3798	10.4269	8.723	10.0507	10.2629	10.8643	10.707	10.5002	11.132	8.9818	10.5977	10.8481	10.1837	9.8681	11.0512	10.5669	10.7372	10.2903	9.6192	10.0108	10.469	8.3194	10.8521	10.4459	9.843
RUNX3	x	7.3664	6.8737	6.3439	9.3232	8.0658	9.0306	9.3351	7.359	10.6027	9.0314	8.2953	8.1697	7.7542	8.1421	6.6045	9.5171	8.9451	7.2179	9.068	9.2951	9.1259	9.8461	9.0775	9.9456	9.2196	9.9422	8.8333	8.7395	8.6406	8.3156	8.8671	7.1286	8.2814	8.6422	7.4935	9.3736	9.4196	9.3864	9.5471	6.9733	9.6429	9.4022	9.3159	8.4258
S100A12	x	1	2.2839	1.0072	1.4647	1.1699	1.5211	7.5026	3.774	1.4168	6.9364	4.1819	1.4383	4.6854	5.6014	1.1243	4.7257	5.4373	1	7.9762	4.4731	4.6363	1.2141	1.2987	2.4568	1.6826	4.251	11.8237	2.384	3.5336	1.7268	1.1506	1.8115	5.393	3.5934	1.8197	4.7247	3.4621	9.9367	6.6621	4.5527	1	5.634	6.0166	8.8961
S100A7	x	2.2388	3.5595	1.0072	3.7803	2.9088	1.5211	14.8942	1.0772	4.4423	6.712	1.9561	3.3262	1.541	3.2898	4.4515	6.0665	3.8359	3.6633	10.4109	9.2765	3.4249	4.1898	7.3723	13.6703	1.6826	13.0756	8.632	2.8339	6.3441	4.9288	5.1127	2.8115	3.1811	1.5059	3.9681	4.4026	4.1651	13.8759	10.2068	8.8153	1	7.3212	10.0244	12.5226
S100A8	x	8.1342	8.3961	6.3259	8.3026	7.2719	9.4059	16.1325	7.8967	8.2623	13.0151	9.0926	7.6264	9.0761	10.1456	6.7537	10.9094	9.7635	6.7094	11.2577	9.5873	13.6783	7.771	9.3785	14.6165	8.878	14.2463	16.8609	8.9877	11.125	7.2969	6.8784	8.5043	9.7557	10.7434	6.7724	9.1207	8.169	16.5259	14.3334	9.5321	7.7028	10.5046	12.254	15.0762
S100B	x	6.2972	4.4705	1.926	9.5327	4.904	8.5865	2.1077	5.1623	7.1141	6.1532	6.5119	8.7292	5.8662	5.7874	2.0738	5.72	6.9112	4.2373	5.3885	4.8753	9.6247	1.2141	3.4828	2.4568	7.433	5.6337	6.5195	6.2093	8.0649	5.861	2.025	3.5898	5.765	8.2306	2.4647	6.3832	7.6961	6.3323	5.6707	5.4673	1	6.784	6.7904	5.2824
SAA1	x	4.9982	5.8699	5.2854	8.5592	5.0193	8.4541	11.0499	8.1704	10.5264	9.7127	7.0277	8.2688	5.839	7.5097	5.5432	11.3302	7.271	7.3489	10.932	12.4874	12.6521	10.2346	9.2183	8.667	8.8159	11.1179	10.721	10.8176	7.9621	10.0448	5.511	8.1182	6.9103	10.6689	6.4767	10.5445	11.7593	7.5817	11.1759	7.3924	7.3884	9.7882	9.8475	8.718
SBNO2	x	9.144	11.4302	9.3044	10.7588	11.0266	10.6801	10.3362	9.928	10.8997	10.8017	10.6372	11.0505	10.34	10.2219	10.0306	11.2434	10.7474	9.8261	10.5312	10.6961	11.3097	9.4385	9.9899	11.4997	10.339	10.7125	10.2463	10.9969	10.4135	10.5452	9.5011	10.6813	9.9181	10.8084	10.586	11.1247	10.4892	10.9576	10.7086	10.2285	11.8859	11.4599	10.5437	10.0375
SELE	x	3.2311	4.5789	3.7929	1.4647	1.1699	4.7442	6.8641	6.8924	5.3252	4.0583	8.2871	6.3811	5.7249	4.8324	3.9991	6.717	6.5714	4.9653	8.0268	6.4925	5.55	5.714	5.5735	5.4107	5.6241	5.1355	6.1285	5.7274	9.0044	5.6118	1.1506	5.5592	7.9135	5.811	3.009	6.9497	5.3374	5.9319	7.1451	3.0909	6.4543	5.9181	6.3853	5.5435
SELL	x	6.8086	6.5928	5.0426	8.5457	4.8425	8.8724	7.9742	7.1045	10.1287	8.3059	7.644	7.8876	7.6949	8.1557	6.0332	8.2098	8.5031	4.5951	7.8692	5.5053	8.1333	5.4786	6.9129	7.987	8.9506	8.1538	7.6486	7.8615	5.0875	9.0007	5.1127	6.5667	7.2203	8.3327	5.4426	9.5768	9.176	6.5393	9.1276	6.8013	5.9047	9.8092	7.9436	6.4458
SELPLG	x	7.872	7.8757	6.0032	9.2993	6.1761	9.1777	7.7923	7.5754	9.1774	8.7384	8.6234	8.3236	8.7075	8.0578	5.8089	9.435	8.7725	6.7455	7.5144	6.6026	9.2352	6.394	7.062	10.247	9.1316	8.7795	6.9475	8.7964	6.4135	9.6152	6.9514	7.0213	7.4865	8.8574	7.3664	9.2236	9.1255	6.2336	8.5723	7.8052	7.4253	9.1234	8.1431	6.8754
SEMG1	x	1	1.4489	1.926	1.6826	1.1699	1.5211	1.4594	1.3896	1.4168	1.3785	1.4751	1.4383	1.0635	1.2265	1.1243	2.319	1.1763	3.5595	3.1538	1.3674	1.3618	2.9486	1.2987	2.4568	1.6826	1.384	1.5753	1.541	1	1.7268	1.1506	3.5898	1.2449	3.7981	1.8197	1.0426	1	1	1	1	1	1.6599	1.1243	1
SERPINB2	x	1.257	1.4489	1.0072	1.4647	2.3277	1.5211	11.7193	1.0772	7.4803	1.3785	1.4751	1.4383	1.0635	1.2265	2.7137	1.7613	2.0635	2.2357	7.1533	5.8997	1.3618	4.7087	7.7979	2.4568	1.6826	7.8658	6.2079	5.1615	10.2943	5.9711	1.1506	1.8115	1.2449	4.6392	3.9681	3.6668	2.0356	8.8885	9.4397	4.5008	1	3.9136	7.558	7.1152
SERPING1	x	11.3601	12.1898	10.6525	12.7373	11.1917	12.7018	11.5899	11.4755	11.3225	12.9364	13.3388	12.1334	12.521	11.6765	9.9015	13.0958	12.8435	11.0991	11.1099	11.0671	12.533	11.2759	11.0853	13.5742	12.602	12.2555	11.3293	12.7765	9.6062	12.5648	10.9813	11.7131	11.7449	12.5956	11.229	12.775	12.3453	10.266	11.1035	12.1432	10.8606	12.5402	11.5875	10.2491
SH2B2	x	5.6395	5.7358	7.3723	6.1635	6.8098	6.9989	5.0921	6.1087	7.3971	7.0278	5.7498	6.0132	5.6014	6.8504	6.9726	7.6824	6.4306	7.0927	6.2263	5.942	5.5008	5.8846	5.8895	7.2749	6.2852	6.2369	5.704	5.8755	5.6209	5.8027	4.8934	6.8748	5.6901	6.7974	4.8232	6.4888	6.9277	6.0332	7.784	5.6924	5.7735	7.1561	6.0682	7.1152
SH2D1A	x	6.0144	5.0989	4.5179	7.4095	4.904	7.9195	6.3475	6.6596	9.1309	7.1468	7.0079	7.2758	6.0898	4.8987	1.1243	7.3858	7.6792	1	4.1611	1.3674	6.1693	2.9486	4.9814	9.5294	8.1337	6.6376	5.2581	6.2821	4.8679	6.9112	4.8329	3.8629	5.2441	6.7241	5.5245	7.7726	8.2409	2.9579	7.1621	3.6633	4.382	7.7984	6.2353	4.1961
SH2D1B	x	3.7312	4.0858	1.4854	3.0824	1.9146	4.1243	4.1961	4.6927	6.2313	5.3473	4.0321	4.6651	7.7615	4.8987	1.1243	4.5892	5.2098	1	1.3219	1.3674	3.6218	1.2141	1.2987	7.2749	5.1735	5.6337	6.7225	3.1763	1	4.6921	1.1506	1.8115	3.5619	3.0704	1.8197	5.6343	4.8674	4.3985	5.9699	2.7782	5.6542	5.1098	1.1243	4.8063
SIGIRR	x	9.1928	10.2492	10.4538	9.491	9.112	8.9886	8.3053	8.5096	9.2778	9.2523	8.9175	9.5541	9.8319	8.9899	7.0644	8.9135	9.8271	6.8152	8.5953	7.2612	9.6276	5.4786	7.8534	9.1503	9.4912	8.2098	7.9085	9.7307	8.2046	10.0913	9.0511	10.1169	9.7986	9.2236	9.6123	9.2762	9.7002	7.9252	9.1765	9.9458	9.7192	9.0429	7.5122	7.3722
SIGLEC1	x	9.0046	8.5304	5.9803	9.3813	6.9472	9.8186	7.7576	7.5415	8.7885	9.3441	9.3858	7.8454	9.979	9.198	4.2876	9.3997	8.9152	7.7136	5.7109	7.724	9.6333	8.1036	8.0801	9.3621	9.5347	10.1931	8.2177	9.4246	7.7316	7.6514	7.675	7.9233	7.8971	9.3749	6.8054	8.8864	8.448	6.5393	8.7655	8.5146	9.6398	8.4872	9.2194	7.5311
SLAMF1	x	5.1946	3.0583	1.0072	7.1128	2.3277	6.7951	5.3618	4.7527	7.6577	7.7296	4.8505	5.8092	5.6331	4.2585	1.1243	7.596	6.251	1	5.3885	2.9873	5.9303	1.2141	4.8415	7.5064	7.0079	4.9222	4.9236	5.9665	3.8866	5.3103	3.1635	1.8115	4.3255	4.8379	5.6017	7.48	7.5638	4.3363	6.9919	4.0721	3.9672	7.5041	5.0413	3.9174
SLAMF6	x	5.4472	5.2376	1.0072	7.333	4.5674	6.2733	5.1643	5.5163	8.2701	7.4006	5.5447	5.8522	5.3933	5.2422	4.1018	7.9837	6.3658	1	5.1039	3.9136	7.3067	1.2141	4.6871	8.4055	7.0079	5.6798	5.4002	5.8278	3.9625	6.4226	3.3477	3.2525	3.9937	5.3082	5.1659	7.571	7.9239	4.1326	6.7435	4.6982	4.0453	8.2206	5.7268	3.4074
SLAMF7	x	7.5927	5.3023	5.3927	9.8885	6.073	9.1684	7.4745	7.5501	8.783	10.6004	7.2298	7.4406	7.4299	7.2931	3.4957	11.0669	8.0042	4.3038	8.6064	6.4341	5.7315	6.0369	6.8953	10.7203	9.1818	8.0698	7.7181	7.2689	4.6082	7.808	6.8015	5.8374	6.9588	8.397	7.882	9.4518	9.4785	6.3639	9.6011	6.6896	5.5512	10.3507	7.6455	5.9561
SLC11A1	x	8.6184	9.6965	7.5761	9.8561	8.8412	9.3532	8.2647	8.3228	8.3608	8.8875	10.8913	8.0997	10.3119	10.6128	7.9274	10.4397	9.9146	8.628	9.2985	8.4973	10.2279	9.8584	8.3552	8.9421	9.7495	9.3735	7.6486	10.0443	8.7732	7.1407	7.9202	9.4286	9.5779	10.636	8.4294	9.3317	8.8695	6.0717	7.452	8.164	9.2736	9.551	9.8821	7.9985
SMAD2	x	10.138	10.9611	10.0174	10.376	9.6462	10.0037	10.7529	8.9958	9.906	10.6899	10.731	10.0504	11.0505	10.0723	10.3823	10.0623	9.8764	10.5008	10.6518	10.7397	10.337	10.5906	10.2189	10.394	9.6619	10.8422	9.572	10.2256	11.0132	10.3854	9.32	9.8413	10.3577	9.8756	10.5741	10.5577	10.4199	10.9362	10.2807	11.0796	10.0985	10.0752	10.5437	10.2406
SMAD3	x	9.2928	10.1161	10.2745	10.1359	9.6839	9.7132	11.3279	9.8031	9.4494	10.7861	10.2631	9.2206	10.9939	9.9548	9.6326	10.2689	10.7228	10.5356	10.8192	12.1094	10.2798	10.4911	11.2558	9.2811	9.5853	11.8116	12.28	10.405	9.6384	11.4219	10.125	9.9256	9.7963	10.3271	9.8286	10.6498	10.8945	12.0448	11.3011	10.7646	9.015	10.1648	10.9567	11.681
SMPD3	x	6.7986	5.5354	6.5281	4.1085	1.1699	1.5211	1.4594	3.5198	1.4168	4.6253	2.5033	1.4383	5.3165	4.7634	1.1243	3.2869	3.8359	1	5.904	5.0014	5.3423	1.2141	4.2071	2.4568	4.3681	5.433	4.2071	5.1615	1	6.8834	1.1506	3.5898	5.4393	5.3733	1.8197	4.9383	5.1743	5.2464	6.0453	5.2946	1	3.4263	1.2016	4.9635
SOCS1	x	7.6497	6.8306	6.3259	7.7169	7.086	8.1931	7.1578	7.7635	8.404	8.042	7.4663	6.8334	7.8181	7.2931	6.2496	8.2214	8.7216	5.1202	8.9461	8.6935	8.9168	6.7523	7.8443	9.0315	7.6225	7.8856	8.6815	8.4553	9.4062	7.8804	7.9912	7.6979	7.1523	8.0222	5.1659	8.7655	8.6969	6.5934	7.7338	7.6528	12.4426	8.0189	8.3184	7.5511
SPA17	x	9.8585	8.4181	9.2144	7.1309	7.9687	7.2853	8.0994	8.2875	8.3753	8.7811	8.4867	8.6146	8.7626	8.7953	7.1977	7.9283	8.76	8.3825	9.4669	9.2493	9.1698	8.3851	7.4585	9.5117	8.9823	7.5924	7.3665	9.3077	8.2432	9.7016	7.5677	7.766	9.445	9.7051	9.5601	8.7725	8.2975	8.8474	7.9741	9.8015	7.4398	8.425	7.3021	7.6834
SPACA3	x	1	3.0583	1.0072	1.6826	4.1276	1.5211	1.4594	1.0772	1.4168	1.9411	3.2063	1.6826	1.541	1.2265	1.1243	1.7613	1.1763	1.0426	1.3219	1	3.4249	1.2141	1.2987	2.4568	1.6826	1.384	1.5753	1.7268	1	1.7268	1.1506	2.8115	1.2449	1.5059	2.4647	2.4087	2.7442	1	1	1	2.1243	1.6599	1.1243	3.0072
SPANXB1	x	1	1.4489	1.0072	1.4647	1.1699	1.5211	1.4594	1.0772	1.4168	1.3785	1.4751	1.4383	1.0635	1.2265	1.1243	1.7613	1.1763	1	1.3219	1	1.3618	1.2141	1.2987	2.4568	1.6826	1.384	1.5753	1.541	2.1309	1.7268	1.1506	1.8115	1.2449	1.5059	1.8197	1.0426	1	1	1	1	1	4.8094	1.1243	1
SPINK5	x	5.0665	8.8059	5.2091	6.5078	4.3198	5.5668	6.8641	6.7662	6.6218	5.1001	6.4833	5.8522	7.4023	4.0409	6.1574	6.65	6.4927	6.7923	9.5871	6.8119	6.6472	5.3448	7.9586	6.2093	5.489	6.7499	9.4008	5.6194	7.7152	7.5307	7.1	7.3664	8.0544	6.3221	7.2025	7.7586	4.1651	8.6221	9.6501	6.1119	8.4929	5.6954	9.2448	11.0966
SPN	x	6.4463	6.308	3.5668	8.4256	4.1276	7.8857	5.8301	6.013	8.2063	7.6397	7.1231	6.7212	7.6012	7.9449	3.7698	7.8853	7.223	9.2222	5.488	4.8753	7.8781	6.5029	6.3681	9.0561	8.6356	7.2084	6.9005	7.2689	5.0531	6.7962	5.3034	5.2141	6.1745	7.6656	5.8748	7.7302	7.6409	5.8001	6.8935	5.4941	5.7503	7.9193	7.9573	4.9331
SPO11	x	1	1.4489	1.0072	2.3103	1.1699	1.5211	1.4594	1.0772	1.4168	1.3785	1.4751	1.4383	1.0635	1.2265	1.1243	1.7613	1.1763	1	1.3219	1	2.926	1.2141	1.2987	2.4568	1.6826	1.384	1.5753	1.541	1	1.7268	1.1506	1.8115	1.2449	1.5059	1.8197	1.0426	1	1	1	1	1	1.6599	1.1243	1
SPP1	x	13.9143	11.6038	11.0232	9.5015	13.0873	12.1096	12.2689	9.6644	11.003	11.4177	14.3251	14.6962	11.173	10.2602	11.8633	9.993	11.5536	11.8183	12.3497	13.3876	13.756	13.16	13.2043	11.5524	12.3493	11.2372	11.055	13.6304	13.0523	11.2234	12.9961	13.0774	8.882	13.8728	15.821	12.6955	12.8329	5.5497	9.4168	12.0488	13.2511	13.0075	13.9391	12.1343
SSX1	x	3.3462	1.4489	3.6837	1.4647	2.3277	1.5211	1.4594	3.373	2.3363	1.3785	3.2063	1.4383	1.0635	1.2265	1.1243	1.7613	3.2063	1	1.3219	2.6206	1.3618	5.5207	1.2987	2.4568	1.6826	1.384	1.5753	1.541	4.1035	1.7268	1.1506	1.8115	1.2449	1.5059	1.8197	2.0875	1	1.2869	2.8699	1	1	1.6599	1.1243	1
SSX4	x	1	1.4489	1.0072	1.4647	1.1699	1.5211	1.4594	1.0772	1.4168	1.3785	1.4751	1.4383	1.0635	1.2265	1.1243	1.7613	1.1763	1	1.3219	1	1.3618	9.3684	1.2987	2.4568	1.6826	1.384	1.5753	1.541	4.1035	1.7268	1.1506	1.8115	7.9934	1.5059	1.8197	1.0426	1	1	1	1	1	1.6599	1.1243	1
ST6GAL1	x	8.527	9.2406	7.9433	11.4835	10.1281	10.5053	9.3889	9.2503	10.5362	11.2924	10.3326	10.4805	9.9821	9.224	10.7766	11.6416	10.0445	9.776	11.2228	9.0378	10.3051	8.1512	10.4287	10.8938	11.286	10.0644	8.3285	10.451	8.7056	10.2195	9.9632	10.2023	9.4563	10.0152	10.8242	11.5698	11.5066	8.1128	11.6636	11.3546	8.0151	11.5333	9.376	8.5223
STAT1	x	12.0929	11.4129	11.482	11.842	11.1111	13.2087	10.6931	12.9641	12.7904	13.4307	11.1049	11.0236	11.3653	12.1011	8.8013	13.4398	12.6645	10.6053	10.4188	12.9891	10.9993	10.4359	12.4068	12.7856	13.0017	13.6237	12.8678	12.098	11.9814	10.9883	11.32	11.0002	12.2196	12.3482	10.914	12.5927	13.227	12.4532	12.5187	11.1259	11.3765	12.2544	11.3645	11.7915
STAT2	x	10.6639	11.7565	10.9289	11.7589	11.2251	11.8313	11.7541	10.9981	12.134	12.2866	11.4242	11.5154	11.4762	11.0126	10.6648	12.4258	11.5493	11.1926	11.4307	11.8669	12.0701	10.3439	11.9827	12.4902	11.6871	12.8967	12.3397	12.3099	11.6545	11.7109	10.9978	11.1918	11.6327	11.8473	10.6646	11.8782	11.7039	12.133	12.1137	11.7112	11.8151	11.9835	11.3741	11.3286
STAT3	x	11.9194	12.9897	13.0967	13.0727	12.8778	12.8915	12.8881	12.2052	12.5149	12.9057	13.0375	12.6467	12.8395	12.3898	12.104	13.2966	12.9226	11.9196	12.9783	12.0994	12.9642	11.101	12.7205	13.1417	12.8875	12.9663	13.3774	12.8282	13.0841	13.113	11.3608	13.6372	12.9177	12.4667	13.3974	13.3796	12.983	12.1071	12.5518	12.8742	11.8018	13.3543	12.8894	12.8281
STAT4	x	6.4463	6.0312	5.6741	7.7289	5.8728	7.9635	6.9278	8.073	8.8679	7.4805	7.5093	6.8547	7.2562	6.3092	4.5273	8.6477	8.5955	5.2928	6.583	5.6144	7.3067	4.8475	6.6452	9.2063	7.9138	7.3433	7.6343	7.6444	5.7118	7.6841	5.7586	6.4474	6.5785	7.5289	7.2512	8.4541	8.1249	6.3323	7.5457	6.8436	9.608	7.7118	6.5211	5.503
STAT5B	x	8.6383	8.9133	9.0213	9.4662	9.1662	8.7833	9.0693	8.7173	9.5134	8.9355	9.3547	9.2732	9.1331	8.2788	8.4345	9.5724	9.5614	9.4326	8.5089	8.7927	9.0848	8.5764	9.3911	9.919	9.2035	8.9252	8.6815	9.3464	8.6231	9.0704	9.1224	9.0045	9.0962	8.4281	8.7253	9.6955	9.2517	8.2024	9.1932	9.4844	7.8834	8.9639	8.5078	8.6503
STAT6	x	9.8452	11.934	10.9385	11.8205	11.5202	11.5499	11.2809	11.1056	11.8678	11.483	11.7474	12.2756	12.1977	11.3402	11.9122	11.8859	11.5602	11.717	11.483	11.2605	11.9799	10.9118	11.5795	11.8321	12.1141	12.0412	12.6846	11.9038	10.7762	12.8928	9.2083	11.9746	11.9455	11.8307	11.739	11.8488	11.6509	12.3688	11.7434	12.0377	11.5423	12.2169	11.803	11.4757
SYCP1	x	2.969	1.4489	3.2987	4.8846	3.9059	1.5211	2.1077	3.774	4.2016	3.7506	2.8972	4.3406	2.858	2.5286	3.7698	3.6017	4.7501	4.0188	4.9016	4.2203	4.5423	4.9122	4.9814	3.4712	2.384	2.6229	2.7181	2.8339	1.84	3.84	2.7027	5.3082	5.1355	3.7981	4.6876	4.251	3.4621	2.3533	3.1683	3.0909	2.969	4.6938	4.2319	3.4919
SYK	x	9.0749	8.7549	8.2548	10.2339	9.018	9.9931	9.4151	9.2077	9.3311	10.1309	9.8711	9.2851	10.207	9.2778	11.1306	10.291	9.6882	9.5064	8.7739	10.2952	8.8837	7.8223	9.3911	9.939	10.2477	9.092	9.8354	9.1224	8.9163	9.3859	10.7543	9.3476	8.8651	9.7642	9.603	10.2576	10.3951	9.0853	9.7135	8.8649	9.7295	9.9067	10.289	9.2759
SYT17	x	6.0314	6.7401	8.5346	6.3302	7.1252	4.6398	5.233	5.3698	1.757	6.5237	6.1264	6.3208	7.0229	7.0235	5.7148	4.8505	7.2944	3.0444	1.3219	4.6375	4.7247	5.09	6.6026	5.5555	6.4398	3.9837	7.0589	7.0985	2.373	5.3103	4.4848	6.2236	6.7901	6.3549	6.5171	6.5223	5.3978	6.9654	5.0942	7.2658	3.3827	6.2405	4.3198	7.1934
TAB1	x	9.2213	9.4865	8.5267	9.4875	8.8988	9.2461	8.8123	9.4253	9.3496	9.586	9.2905	9.7751	9.3504	8.7734	9.1243	9.866	9.0656	9.7963	9.3391	9.2408	9.22	8.5664	9.3006	10.0224	8.9634	9.4552	9.7148	9.1758	8.439	9.5852	9.6642	9.3751	9.0743	8.946	9.2115	9.4734	9.1717	9.4111	9.1849	9.2836	8.9906	9.1234	9.1552	8.8784
TAL1	x	4.8104	6.7861	3.4383	6.4796	5.4883	5.0997	4.3277	5.4449	3.3306	6.2475	6.9878	6.0509	6.8297	6.7993	3.8885	4.0807	6.6996	5.6126	5.0396	3.5236	6.6244	4.7798	3.6599	2.4568	5.915	5.6798	3.859	6.2093	2.9222	4.4087	4.025	5.5592	5.7279	5.946	5.1659	6.8208	6.2623	4.6229	5.6223	6.3654	2.7991	6.7553	5.7268	6.2279
TANK	x	10.3821	11.2004	10.544	11.4604	10.7194	11.1778	10.3185	10.6631	11.7657	11.2407	11.362	11.1006	11.386	10.8949	10.3861	11.5168	11.0968	10.4875	10.2173	10.9541	10.9916	9.7871	10.4072	12.2912	10.9013	10.8231	11.0816	11.0236	11.1582	11.4894	10.0084	10.8397	10.8101	11.3358	11.075	11.4243	11.1656	10.6421	10.784	10.6722	10.9607	11.1608	10.7082	10.6126
TAP1	x	8.8428	8.7891	8.1101	9.7889	9.2154	11.1661	8.9517	10.2327	11.1804	11.7385	9.0784	8.862	9.3164	9.4366	6.5691	11.3541	9.9315	8.1686	8.7984	10.1212	9.3541	7.9118	10.0287	10.6774	11.0677	10.3738	11.24	9.2319	9.17	9.3302	8.4799	8.61	8.66	10.1704	8.2963	10.3839	10.3679	10.638	10.2452	8.8853	10.3808	10.4764	9.6288	9.1508
TAP2	x	9.2639	9.7438	9.0788	10.2401	9.8154	11.3092	9.7478	10.1772	11.5345	11.5806	9.9276	9.5574	9.7989	10.425	6.8154	11.8093	10.5206	9.1043	9.9528	9.7812	10.1503	8.4892	10.3293	10.944	11.305	10.5972	11.5106	9.9884	9.5049	10.7072	9.2261	9.6155	9.4925	10.9013	8.8333	10.8488	10.3745	10.8227	10.7909	9.2932	10.0973	11.248	10.3226	10.1939
TAPBP	x	11.0207	11.6308	11.1493	12.3647	11.6925	12.4729	11.3249	11.2922	12.6956	12.5057	12.0138	11.0283	11.9264	11.4999	10.4902	13.5371	12.0769	10.3623	11.3384	10.9502	11.7915	10.1635	11.9003	13.0591	12.9038	11.6861	12.591	12.0752	11.7042	12.3643	10.1762	11.6356	11.6574	12.4564	11.4824	12.3784	12.0633	11.4338	11.8053	11.6703	12.59	13.2374	11.9252	11.4454
TARP	x	7.872	6.9362	5.3219	8.5725	6.4055	8.9509	7.2437	7.4713	9.3236	8.3772	8.443	7.6013	8.352	7.7526	12.5963	8.6129	8.2212	12.4445	5.9745	5.8334	7.839	6.0938	7.4221	10.0774	8.8299	7.8047	7.4987	7.4052	5.1859	7.8662	6.4848	7.1542	7.1099	8.4126	12.87	8.8372	8.6101	6.8592	8.6315	6.1795	7.5575	9.0009	7.8361	5.5829
TBK1	x	9.1078	9.2529	9.2458	9.2293	8.9249	9.3737	9.1202	9.06	10.0355	9.884	9.3973	9.5277	9.3789	8.7422	8.0089	9.545	9.3736	9.5715	9.1616	9.2828	9.5722	9.7233	9.2428	10.1304	9.6058	9.8139	9.572	9.5439	9.5747	9.5323	8.8933	9.4339	9.445	9.1322	9.2115	9.5031	9.2144	9.5198	9.4044	9.0068	9.6	9.2771	9.3079	9.3659
TBX21	x	6.2828	6.5928	4.855	7.3794	5.4479	8.3992	6.5228	7.444	7.8049	7.7936	6.4833	6.6248	6.8705	6.2596	4.7334	7.8998	7.4168	5.2261	6.1673	5.4175	7.4816	5.033	6.3425	9.0191	7.5898	6.854	6.5195	6.4172	4.8278	6.6384	5.5491	6.5667	5.4845	6.2192	6.7724	7.1127	7.4613	5.1416	6.6975	5.5966	5.8622	7.3972	6.2798	4.839
TCF7	x	6.7369	7.2133	6.7732	8.2946	4.8425	8.0166	7.0085	6.5785	9.4251	7.097	7.9343	8.3312	7.7542	7.6411	7.5995	7.279	8.2926	5.689	6.9583	6.1914	8.2495	7.943	6.6026	7.9083	8.4661	7.4534	6.6673	8.1793	6.0624	8.7144	8.4143	7.2042	7.2979	8.2039	7.8187	9.3919	9.0962	5.2122	8.6192	6.6543	9.6319	9.3168	7.6284	7.3999
TFE3	x	6.9425	6.7861	5.6456	7.333	6.9178	7.5675	6.8422	7.3197	6.5206	7.6966	7.779	7.6138	7.0935	7.2303	6.7694	7.6485	7.1089	6.8039	7.0591	6.8234	7.5914	6.8211	7.5285	7.7366	6.8236	7.094	7.1217	7.1767	5.8585	6.8549	6.7533	7.2759	7.8549	6.9973	7.0176	7.8407	7.44	6.7562	6.9036	6.9148	7.171	7.5876	7.2694	7.2248
TFEB	x	7.0565	7.2791	7.0055	8.6999	7.5076	8.1462	7.7808	6.7365	8.1566	7.9792	7.7554	7.3828	8.3424	7.3533	7.6928	8.4453	7.5588	8.0093	7.2274	6.9537	8.5201	6.8211	7.1084	8.8326	8.4571	7.628	8.0873	8.687	6.5306	8.5905	6.4246	9.1195	7.2203	8.2654	8.1368	7.8407	8.4798	7.3183	8.3931	7.5478	6.1536	8.8056	8.1905	8.0831
TFRC	x	11.6862	10.2675	10.2721	11.0141	10.2032	10.8301	12.096	11.2171	11.344	10.7874	11.8089	11.2923	11.633	11.2623	11.1092	13.0656	12.4527	11.4275	11.4392	13.3676	9.2868	10.3614	12.1456	12.1124	10.8913	11.5678	12.0958	9.6778	11.8952	10.82	12.4768	10.4933	11.09	10.6476	9.9257	11.4941	11.1957	12.1618	10.6176	9.687	10.4911	10.6378	12.0918	12.8335
TGFB1	x	9.7069	10.5447	10.9836	10.9768	11.0598	11.134	9.8744	11.0035	10.4163	11.15	11.3022	10.229	10.6065	10.768	10.1905	11.4979	11.4043	10.7367	10.5914	10.4661	11.3709	11.7916	10.2979	12.9363	11.6549	11.4515	12.0695	10.9335	8.7222	10.9652	10.5777	10.0087	10.424	11.8602	10.86	11.4065	10.7799	10.2979	10.2991	10.3288	9.3233	12.0327	10.9542	11.7621
TGFB2	x	6.5578	6.5132	10.8319	7.8655	9.5319	7.9307	5.785	6.2623	8.3009	7.5926	8.0553	7.4406	8.7877	7.1646	7.5729	5.7837	8.6327	9.6782	6.649	6.342	7.1718	6.394	5.9923	6.6575	6.2852	8.5131	5.1815	9.3464	6.7068	7.9891	8.955	6.1235	7.6531	9.1463	5.7447	6.6792	9.6987	6.2165	8.3493	7.9863	4.7965	5.6954	6.7276	6.6901
THBD	x	7.9959	10.0565	7.3984	9.3852	9.3454	9.5022	8.8512	8.8547	8.1481	9.9856	10.4929	9.4524	10.6245	10.0633	7.4616	10.1886	11.5279	8.5954	10.6477	11.5604	9.1815	12.6495	10.6633	12.3753	8.9441	10.7125	12.213	9.6403	10.751	10.5228	7.9773	9.1517	10.5243	9.7272	8.4081	10.4255	9.9778	10.1891	9.5341	9.4316	8.3505	9.6475	10.813	11.2343
THBS1	x	10.8961	12.4276	11.3167	11.9413	12.401	11.2748	12.2643	11.9987	11.331	12.3615	13.529	12.3041	11.5622	10.6684	11.4271	11.9577	12.8012	11.7369	11.3837	10.5038	11.972	13.6938	10.7659	12.7475	13.0944	12.0798	9.9754	13.1335	9.7923	11.6145	10.2314	12.5509	13.4472	13.7482	11.0198	13.7195	12.0216	9.5022	9.8178	12.6088	11.7001	13.8147	11.8457	10.4985
THY1	x	10.2051	11.5989	10.124	11.1662	10.2976	10.6932	10.4563	8.9958	9.7442	11.1202	11.7354	11.7984	10.2411	8.4759	9.8434	11.3763	10.4855	11.0331	10.8698	9.215	12.9113	10.6778	9.659	11.7251	10.9391	10.9041	9.3359	12.5017	8.7303	10.7522	10.3697	10.7751	11.0164	11.2643	10.5596	12.0519	10.3603	7.7812	9.2716	10.3828	9.4928	11.1361	10.003	10.6592
TICAM1	x	7.7779	8.5768	8.2016	8.3186	8.4572	9.0408	8.8347	8.4786	8.6575	9.8113	8.8466	8.694	9.2066	9.0818	6.4575	9.617	8.7431	8.2293	8.0677	9.2577	8.5385	7.4068	9.0461	9.0921	8.8915	10.0293	8.9988	8.583	6.8437	9.6279	8.0186	7.8779	7.962	9.2758	8.4712	9.8701	8.7471	9.3633	8.9579	7.7673	8.6907	9.6161	9.2251	8.3819
TICAM2	x	6.4333	8.5168	6.0255	7.8978	6.976	7.9417	6.7035	7.4891	7.0058	8.3276	7.7554	6.9964	8.0488	7.1237	5.8972	8.2214	6.8959	6.6343	6.753	7.2443	8.7321	6.5644	7.0139	7.3562	7.94	8.0259	7.1622	8.2443	7.2297	7.3989	6.7857	6.6769	7.4642	7.9165	6.4767	8.0791	7.6157	6.2506	7.493	7.3416	7.2138	7.5382	6.7749	7.2123
TIGIT	x	7.311	5.8265	6.2132	8.3807	6.5078	8.855	8.2315	7.7561	9.6364	8.4779	7.2967	8.1951	7.1163	7.2808	7.6763	8.6648	8.0935	5.1202	7.1533	6.0431	7.2923	6.0369	7.6899	9.7637	9.2823	7.6628	7.6199	8.2075	6.3723	7.6347	6.8784	6.1743	7.2335	8.1675	6.7385	9.0332	8.8152	6.4248	8.4565	5.8873	6.6663	9.0547	7.5759	5.8792
TIRAP	x	7.0649	7.4314	7.1349	7.8546	7.0321	7.0199	7.356	6.2199	7.4938	7.9135	7.5234	7.2437	8.1011	6.4917	6.2718	8.0502	7.0135	6.8487	7.27	6.9743	7.9892	5.4353	7.7596	9.5206	7.5898	7.2084	7.53	7.7506	5.4986	8.0902	7.258	7.7493	7.1799	7.5432	7.9426	7.6414	7.3813	7.5884	7.8484	6.8331	5.3509	8.2206	7.8509	6.4458
TLR1	x	8.7905	8.3201	7.8521	9.8858	6.976	9.9446	8.4057	8.2565	10.0605	9.3334	9.5697	8.2365	9.3115	8.3035	8.8389	9.8916	8.919	9.1319	8.5897	8.6429	9.5512	7.8139	9.4404	9.104	9.8563	9.4149	8.4148	9.218	11.6318	9.4539	8.1108	8.024	8.782	9.5227	8.0291	9.8221	9.5502	7.982	9.4062	8.6097	11.4563	9.4654	9.2448	7.9766
TLR10	x	5.594	6.2102	7.643	8.5183	5.6038	7.3025	6.8201	6.5275	8.3969	7.3448	6.6204	7.2916	6.4179	6.128	8.086	6.65	5.9894	6.6215	6.6273	5.8557	6.8374	5.5616	7.0776	7.4333	7.4693	5.9288	6.9242	6.4803	11.1897	7.5837	5.3899	6.1235	5.6115	6.1833	7.0455	8.4233	8.0135	5.8674	7.9152	5.3837	11.2558	8.0545	6.1179	4.3854
TLR2	x	8.2382	8.2398	6.9122	10.9335	9.1848	10.1053	8.7194	8.246	9.5872	9.5183	9.2739	8.8299	10.3864	9.5694	7.1861	10.3502	10.1396	8.173	8.906	8.5736	11.7787	7.4832	8.9684	9.7932	9.9397	10.9705	8.7952	10.3783	8.8874	9.1071	7.8379	9.2381	8.3437	10.2023	8.0008	9.2663	9.6025	8.0752	8.3786	8.7388	9.0812	9.7196	9.6732	8.5045
TLR3	x	5.4472	7.5951	4.8043	7.7289	5.3187	7.4642	6.4951	7.5754	6.097	7.3015	7.0079	6.1922	7.886	6.3332	4.4515	7.7796	7.5096	5.26	6.0085	6.3733	7.2029	4.7087	6.2067	7.935	8.3144	8.0784	7.9085	7.4375	6.1944	7.5662	5.4715	5.7727	6.808	8.1858	7.9574	7.8864	8.061	5.823	7.4862	6.4907	6.8728	6.1985	5.4043	6.4565
TLR4	x	8.6717	8.1636	6.2132	9.4445	5.9329	9.3198	7.734	7.6488	8.0334	9.092	8.6557	7.7572	9.3695	8.6636	5.839	9.9131	8.9671	7.7904	7.8506	7.0147	9.6333	7.8307	7.6061	9.1952	9.0737	8.6753	7.7844	9.3799	6.6154	7.9492	10.8055	7.766	8.0089	8.7006	6.9304	9.2933	8.9575	6.3163	8.4973	8.197	8.3958	8.231	8.6027	7.3439
TLR5	x	6.2828	7.5426	5.0426	7.8978	5.7107	6.586	8.0334	6.382	9.0424	5.8667	6.6717	6.7444	7.7615	6.575	7.1626	6.2587	6.9558	6.7094	6.5603	7.479	7.5914	4.3847	6.8596	6.5229	6.6444	7.1441	8.5955	6.8582	9.9881	7.5125	4.025	6.7793	5.7279	7.1727	6.6321	7.2984	7.44	7.0257	7.268	7.3995	9.1967	6.2405	6.5932	7.0111
TLR6	x	6.7263	5.6882	5.957	8.5725	5.2728	7.9083	6.3161	7.3296	8.404	8.342	8.0456	6.8547	7.4569	6.6344	5.2623	8.6304	6.8174	7.6387	6.6704	7.2862	7.5796	5.033	7.6798	8.0124	7.8043	7.4401	6.8014	7.1184	7.5151	7.9759	5.7586	5.5592	6.3054	8.3327	7.4731	8.5095	8.4155	5.1771	7.705	6.3509	8.4361	8.6435	7.0433	6.029
TLR7	x	5.8094	5.6882	3.1424	7.439	1.1699	6.843	3.7082	5.6174	6.1989	6.1204	6.4543	4.565	6.2426	5.6404	4.1977	6.1657	5.6696	4.4854	5.2246	4.3526	5.7315	1.9146	4.9131	6.2093	7.0324	5.4857	5.4663	5.5622	4.2319	4.6921	4.1293	1.8115	4.5951	5.5534	1.8197	6.4888	6.7419	4.3363	6.3572	5.4941	5.2559	6.1554	6.323	3.9782
TLR8	x	6.0144	5.3642	3.4383	7.285	2.3277	7.637	4.7597	5.7716	6.1657	6.4727	6.5671	5.6218	6.7298	6.1001	1.5993	7.9141	6.5325	4.1683	5.5354	5.2242	6.1693	1.2928	4.7666	6.999	7.0324	5.8505	5.9081	5.7785	3.6299	5.1322	5.2114	5.0045	5.1355	6.4182	4.3723	6.634	6.8754	4.0575	6.1681	5.8462	4.6548	6.3591	6.0682	4.1449
TLR9	x	2.4594	5.4236	4.5179	6.1635	4.3198	5.3847	4.0514	3.211	5.384	6.0522	4.6599	6.6248	3.8934	5.1906	4.796	6.65	3.2063	4.9653	5.904	4.4141	3.9495	3.1747	5.4346	7.1435	6.5457	5.6798	4.2071	4.8146	4.4053	5.6118	4.1293	5.9586	5.0781	4.5292	5.5245	7.3829	6.5555	4.5699	7.8589	5.1671	3.4983	7.4517	4.757	3.7897
TMEFF2	x	7.6719	3.9307	4.6966	4.2487	3.9059	1.5211	3.5008	3.0268	4.327	4.8017	5.0959	5.671	4.09	4.6135	6.2044	5.6531	4.9402	5.2261	5.439	4.585	4.3334	5.1445	4.8415	6.5917	4.0215	1.384	1.5753	4.8146	3.9625	5.3916	6.0785	5.8374	4.5951	1.5059	4.9467	3.8895	3.2157	2.9579	3.7203	4.272	3.257	5.6954	4.4809	3.5729
TNF	x	6.2828	6.9564	4.314	8.0679	3.6427	6.3745	5.6404	5.2491	7.1483	6.8981	5.7968	5.0832	5.5011	6.4033	2.0738	6.9296	7.5196	4.6971	5.9745	5.3872	6.8175	3.5447	6.7466	7.0488	7.3767	7.4131	6.2079	7.4214	6.8133	5.7417	5.7257	2.8115	6.1745	5.6619	3.009	6.9862	7.083	6.4832	7.5522	5.9074	7.1535	7.0889	5.7268	5.6946
TNFAIP3	x	8.6467	8.2725	8.9142	10.043	8.4365	10.6093	10.6434	10.3449	10.8379	10.7795	10.9716	10.1896	9.5849	9.4614	9.3072	12.0669	11.9729	7.469	9.904	10.1026	9.6588	11.8703	9.488	13.1164	10.4454	10.0966	9.8967	9.7972	10.6088	10.2444	7.8759	9.4802	11.4135	10.1887	9.7374	11.7336	11.4453	9.3998	9.4587	8.6461	11.0881	11.7371	11.0867	10.4389
TNFRSF10B	x	6.3255	8.984	6.5592	9.2166	9.191	8.9234	8.5272	9.3018	10.0895	10.3594	9.9486	9.204	9.4502	8.9592	7.4225	9.2267	9.211	7.6193	8.9764	9.0977	8.9215	8.5764	8.4242	10.1927	8.3244	8.9204	8.7888	9.1371	8.9163	9.43	9.506	9.3642	9.387	9.5583	9.439	9.5136	8.5279	9.2267	8.6315	8.3808	8.7617	10.312	8.5895	8.0659
TNFRSF10C	x	5.6395	7.9682	3.9882	8.6628	6.5848	7.8274	6.3475	8.6434	6.9485	8.8579	9.0251	8.5504	8.9036	8.1825	4.5993	8.0107	8.2868	5.9993	7.9414	5.5877	8.0588	6.4817	4.7666	5.9191	8.9311	6.0032	3.0976	7.8966	5.8977	7.8374	3.1635	8.4741	8.3976	8.3812	9.3069	7.1236	6.7302	4.5699	7.0014	7.7891	5.4111	7.5382	6.5755	5.9561
TNFRSF11A	x	4.85	5.9119	8.6796	5.849	6.9178	7.1397	7.1218	6.2413	6.354	6.2168	6.2996	5.0832	7.4834	6.8997	7.3823	6.4281	6.7681	6.5138	6.7729	5.7401	6.8374	6.8211	6.8413	4.327	6.3254	6.5902	5.5901	7.1767	7.0053	8.196	4.634	5.8994	5.9686	7.5989	6.1566	6.1669	6.7878	7.977	6.4007	7.3563	8.9557	5.8112	6.8797	5.9709
TNFRSF11B	x	8.0178	4.862	5.9095	5.3248	5.0738	3.7751	3.8895	3.0268	5.1997	5.2292	5.7498	5.0832	5.2769	4.9621	5.953	5.1699	6.152	4.9653	3.5729	4.9184	2.926	6.7871	4.6029	5.9191	7.0324	5.2001	1.5753	5.9217	5.0179	8.8503	6.6693	5.3968	4.6747	6.387	4.1843	7.4629	6.126	1	4.1194	7.863	11.7354	6.8664	4.934	3.4074
TNFRSF12A	x	5.684	7.9072	6.9828	6.8746	8.8451	8.7833	7.0473	9.2942	9.0829	9.2139	8.6364	7.1428	7.8926	9.5256	6.1089	8.771	8.9039	7.7495	7.5025	7.9121	8.4571	9.0114	7.3595	7.8533	9.2408	8.017	6.6952	9.3293	7.9529	9.2775	6.6693	9.1195	8.2163	10.6226	7.1261	8.3598	7.929	6.3792	7.4312	7.6227	6.0629	9.5131	8.2078	7.3999
TNFRSF13B	x	4.4995	1.4489	1.0072	8.2285	1.9146	5.7282	5.6901	4.3448	7.2935	6.2778	4.8505	6.8966	5.7249	4.4469	6.1089	5.1699	5.7732	1	5.5354	1.7949	4.7247	1.2141	6.2625	6.4507	7.5222	3.8288	5.5295	6.4491	1.84	6.4609	1.1506	3.2525	1.2449	3.7981	7.3884	7.8605	8.0703	4.5699	7.4658	4.1416	1	8.612	4.6927	1.8197
TNFRSF13C	x	6.65	2.2839	6.8254	9.1106	5.6758	7.6234	7.5439	7.3096	9.4767	7.9608	6.9256	7.9184	6.8019	6.8504	8.7549	8.1505	8.2573	6.9348	8.6874	7.3026	6.3468	5.978	7.8804	8.1327	8.5868	6.4378	7.2586	6.6816	5.1538	9.1891	8.5846	4.6194	6.6194	6.4489	8.0973	9.7984	9.9197	7.1482	8.9134	5.6212	5.1185	10.2518	7.7118	6.8435
TNFRSF14	x	9.5147	10.1669	8.0674	10.9819	10.5511	10.8682	9.9733	10.2153	10.7992	10.5113	10.5812	9.857	10.9939	9.6747	7.7413	11.7018	10.5802	9.3548	9.5384	8.7663	10.4104	8.3389	10.3276	11.3237	10.8711	10.472	9.9867	10.9036	8.7249	11.6028	9.0243	9.5781	9.4563	10.4458	10.1055	10.9055	10.6755	9.8807	10.2797	9.8029	10.6785	10.1539	9.762	9.2608
TNFRSF17	x	6.4072	5.1699	4.9982	10.4024	4.963	8.0878	6.8641	7.0332	8.5266	9.8418	6.1627	6.9573	7.2251	4.4469	1.1243	10.1915	6.4927	1	9.0639	5.0409	5.0321	3.8379	7.9671	10.2994	8.8438	7.6513	5.2581	7.8496	6.0624	6.7351	5.7257	5.1131	6.9267	6.8211	8.1238	9.4054	9.4214	3.5008	9.6651	7.1524	1.8032	10.0838	6.9773	5.306
TNFRSF18	x	5.9968	6.2102	5.3927	8.2865	10.6684	8.1366	9.7566	9.511	8.3386	8.5352	6.0889	8.3236	6.3425	7.582	7.0257	8.5129	8.053	7.8744	9.329	8.6525	7.3628	4.6346	7.1385	8.7746	9.1981	10.9341	9.1167	8.5758	5.9732	6.57	6.9227	6.0706	8.0469	7.6526	5.8112	7.6791	7.7665	11.5837	8.5881	5.985	6.9858	8.8126	9.3025	7.771
TNFRSF1A	x	9.2474	11.8594	10.3442	10.5415	11.7687	10.8107	10.6497	11.161	10.5394	11.1357	11.5869	11.8493	11.3724	10.5829	9.4182	10.9979	11.0528	10.1304	10.518	11.2276	11.2945	11.3484	10.3309	11.622	11.0883	11.0989	11.4353	11.1283	10.0602	11.13	9.32	11.8009	11.2765	11.4994	11.4785	11.4149	11.0049	10.8063	10.4744	11.1233	11.1709	11.3095	10.8549	10.8851
TNFRSF1B	x	8.6935	10.0681	7.4324	9.6318	8.2834	9.5994	8.9207	8.2195	9.8073	9.7853	9.792	9.166	9.348	9.0675	7.1977	10.3529	9.7339	7.6451	8.9592	7.8577	9.3782	9.666	8.7168	10.4273	9.658	9.2026	8.4882	9.5103	9.6384	8.9877	7.6489	8.8005	8.7685	9.6502	8.8883	10.2737	9.7017	7.5272	9.4044	8.3444	10.0138	10.312	9.458	8.1035
TNFRSF4	x	6.4204	7.5951	5.9803	7.3486	7.1252	8.8433	7.1036	7.8696	8.3086	8.0594	8.7603	8.4695	7.448	7.0382	8.597	8.3109	7.3513	6.5686	7.5494	5.4764	7.1076	9.6961	6.666	8.8326	8.4296	6.854	6.7756	8.4864	5.3366	6.4609	6.7035	7.3664	8.0765	7.5852	5.8748	8.6937	8.2735	6.7681	7.2836	7.4207	6.4825	8.3975	7.7199	6.4135
TNFRSF8	x	4.5484	5.0241	2.7698	6.7148	4.1276	6.4067	5.5889	4.3448	6.1989	6.2778	6.1264	5.5711	5.2357	4.8987	1.1243	6.781	5.2098	1.0426	5.9397	3.7323	6.2005	7.0957	4.6871	6.3747	6.5457	5.433	5.1815	6.246	6.1785	5.0339	5.5491	4.7592	5.191	5.3733	2.4647	6.6492	6.1438	3.9782	5.8904	3.9222	3.121	7.3972	6.3853	3.7897
TNFRSF9	x	4.9982	3.757	3.7929	6.7388	4.7115	7.0609	5.7385	6.4383	7.3971	7.1468	5.43	5.7645	4.2638	4.5329	1.1243	6.9296	6.6093	2.8797	4.2772	2.8156	7.3765	5.6775	3.9598	8.7597	7.2776	5.7677	5.8097	7.9309	7.3336	5.4689	5.0072	2.8115	5.393	5.4957	1.8197	7.6566	7.0362	4.9054	5.6467	3.3477	7.6724	6.812	5.627	4.8063
TNFSF10	x	9.2964	10.8136	8.7076	11.3118	10.0556	12.005	12.4806	10.2327	11.0661	11.5023	11.2419	10.1533	10.98	10.8413	9.6602	10.8284	11.5217	9.0085	10.6797	10.9862	10.977	8.0035	12.8248	11.7851	11.6139	12.9055	13.5626	11.8002	13.2767	10.9468	9.031	10.0972	9.5491	11.2963	8.7509	10.5597	11.0754	13.5035	11.9913	10.6633	11.4976	11.4046	11.7309	12.3651
TNFSF11	x	6.0314	7.0155	6.3616	6.4796	6.225	6.9989	7.2099	6.3234	7.4113	7.3015	7.8697	7.5497	9.5767	5.6786	5.5792	9.2885	6.152	5.9993	6.6273	5.9628	6.454	6.8211	6.8413	7.7366	6.2437	5.0678	6.2079	6.9502	6.2255	8.15	7.3688	7.1794	6.7721	6.5371	6.9001	6.3649	5.9953	5.6551	5.6223	5.5463	6.0999	7.5382	6.5395	4.9331
TNFSF12	x	9.1851	9.9112	7.0931	10.1627	9.4673	9.9446	8.8566	9.1969	8.9235	9.74	10.2206	9.1956	10.2591	9.4965	7.0896	9.7144	9.6992	8.94	8.2982	8.2575	9.7083	7.9736	8.418	10.2523	10.3117	9.309	8.3979	9.8157	7.2677	9.6488	8.7077	9.0254	8.9356	9.8063	9.5936	10.0462	10.0108	7.5341	8.7145	9.3982	7.9857	10.0101	9.5763	8.2479
TNFSF13	x	6.8867	8.5963	5.5558	8.5321	5.7447	8.6817	7.1753	7.3975	6.987	8.4318	8.4504	7.6013	9.0848	9.0237	6.059	9.168	8.0734	7.1386	6.7328	6.6157	8.5746	5.8846	6.6452	8.9811	9.4279	7.6397	7.5756	8.9324	5.0531	9.0072	6.7369	8.3903	7.3715	9.0193	8.8333	8.4627	8.199	6.7914	6.7546	6.9733	6.0999	9.037	8.9812	6.4458
TNFSF13B	x	8.2044	7.7768	6.0032	9.275	6.7272	9.9391	7.7101	8.3475	8.6516	9.5339	8.7058	7.7109	8.8018	7.8644	5.306	8.6304	9.1482	6.5138	6.5603	7.3897	7.4689	6.8211	7.8352	8.667	9.4417	8.9583	7.9204	7.5593	7.3264	8.0779	8.072	6.8437	7.7483	8.2481	7.6102	9.5848	9.5148	5.9934	8.4461	7.8106	8.7845	8.3505	7.9573	6.4774
TNFSF14	x	5.9248	6.2436	4.1603	7.8978	3.9059	7.8154	6.3161	5.9628	7.1819	7.7513	7.9024	6.467	7.1717	6.3804	1.1243	8.7148	6.2746	3.0444	6.753	5.1173	6.3468	4.3847	6.7853	8.4245	7.2776	7.1109	6.7756	7.4997	4.292	8.0405	4.634	6.9645	5.8704	6.4788	7.7859	8.8734	8.3747	5.522	7.1451	6.2756	5.7962	8.4696	7.8286	4.7729
TNFSF15	x	5.943	8.9938	5.3219	8.4975	6.0186	7.7033	5.5354	8.702	6.5466	8.7329	9.0737	8.9392	9.2991	8.415	3.157	11.5778	8.4572	6.2036	5.488	6.9537	5.0997	4.7087	6.6241	6.7203	8.8299	6.0389	5.7578	7.8733	6.6731	7.0681	4.4039	9.25	7.5406	7.6125	8.8413	9.4009	8.4728	6.708	6.1681	9.7143	5.5512	7.6969	7.1667	6.029
TNFSF18	x	5.3947	3.0583	1.0072	1.4647	1.1699	1.5211	3.257	1.0772	1.4168	1.3785	2.8972	1.4383	1.0635	3.7856	1.1243	1.7613	3.2063	1	1.3219	2.6206	1.3618	1.2141	2.7677	5.0682	1.6826	1.384	4.4874	1.7268	1	1.7268	2.025	1.8115	5.6115	3.7981	1.8197	4.251	3.3448	4.5154	1	3.225	1	1.6599	5.879	3.6485
TNFSF4	x	6.4718	7.0535	7.0389	7.2014	6.7609	7.1009	6.9888	6.1985	7.8783	7.6854	7.2967	7.7797	6.7151	6.3804	6.2273	7.4062	7.3289	7.2601	6.4898	6.68	7.0911	7.1232	7.0461	9.3914	7.6386	6.3832	6.6673	8.0185	6.8336	6.57	7.4108	7.3443	7.8634	7.0974	6.5566	7.5869	7.0645	5.1416	5.7848	6.8436	6.6162	7.6665	7.2247	5.9258
TNFSF8	x	5.6619	5.1699	3.1424	6.9171	3.6427	6.4381	5.4796	5.2063	7.4668	6.0868	6.7214	5.671	6.3806	5.5195	3.8885	6.901	7.0275	3.7613	5.7517	4.6882	6.7348	5.1445	3.6599	7.4703	6.3646	5.1355	3.6473	6.4491	5.1859	5.5423	4.634	5.0045	5.3452	5.9885	5.4426	7.5054	7.4182	3.384	6.1849	5.3248	5.946	6.3591	5.1882	4.1961
TOLLIP	x	9.7917	9.6288	9.44	9.6943	9.4673	9.1495	10.4812	9.5689	9.1898	9.4864	9.8956	9.5768	10.081	9.374	9.1605	9.4839	9.4615	9.102	9.55	9.55	9.7405	7.943	10.0287	9.7711	9.5304	9.737	10.1004	9.7078	10.134	9.7718	9.2809	9.3642	9.2858	9.4412	9.5159	9.6084	9.9653	9.804	9.5775	9.8723	8.8375	9.0952	9.4962	10.0026
TP53	x	8.7044	10.0305	9.3135	9.5224	8.4623	10.3792	10.2945	10.259	10.5199	9.6536	10.677	10.229	10.2004	8.8918	8.7821	9.503	10.3855	10.3939	9.7032	10.2756	9.8816	10.1898	9.0301	9.4389	9.811	9.8267	9.6629	9.7468	10.2702	9.2229	10.6843	10.0468	9.7396	9.1036	10.3321	10.2044	10.1742	10.7767	9.6873	9.9287	10.8619	9.6081	10.1479	9.914
TPSAB1	x	10.9885	11.1028	8.2357	13.5826	11.7427	12.2984	11.3513	11.9479	8.8208	11.3342	12.2934	11.8114	13.0906	10.5563	9.1752	9.6601	13.1172	8.1552	11.9583	11.2147	12.8197	7.7797	10.0487	10.0834	11.8674	12.6673	9.6629	13.9475	7.9851	13.1179	12.8284	10.2713	10.9276	13.1067	10.8482	11.8999	11.3166	12.0182	12.5839	11.2359	6.1711	11.6408	13.1308	10.5182
TPTE	x	8.9803	3.757	10.4107	4.2487	4.2265	4.9326	10.1836	4.2645	5.4406	4.6253	5.4883	5.1538	5.0587	5.1367	3.7698	6.4281	4.7501	4.8812	6.9052	5.0794	5.55	10.7224	6.0248	6.1189	5.1735	3.8288	5.8097	4.9098	3.8053	5.2238	5.9129	5.3968	7.7937	4.9274	6.2069	3.9882	3.7677	2.3533	5.1965	3.6633	8.9733	5.6954	4.9887	3.9782
TRAF2	x	9.5895	9.4725	11.7109	9.7185	9.2184	9.644	8.889	9.3169	10.6942	10.2248	9.4753	10.922	9.5581	8.8837	9.1869	11.3567	9.3403	9.3372	9.4044	9.524	9.2686	9.659	10.1128	10.3843	9.7606	9.6471	9.0803	9.3077	11.9258	9.6446	10.136	10.6182	10.6256	9.4601	10.6026	10.0874	9.6342	9.3516	9.6725	10.6221	12.3578	10.205	9.8082	8.9097
TRAF3	x	8.5421	8.9081	8.1361	9.5831	8.3837	9.4059	8.9414	8.4099	9.906	9.7588	8.9491	9.153	8.9166	8.6588	8.9254	9.8172	9.39	8.5688	10.0478	9.1598	8.9584	8.9319	9.4005	10.345	9.3714	9.3452	9.2017	9.384	5.8782	9.1719	8.8896	9.3751	9.0333	9.1923	9.2718	10.0562	9.8375	9.3594	9.5276	8.7938	10.1323	9.9356	9.6938	8.7657
TRAF6	x	8.0477	9.3819	8.8991	9.2293	8.8798	8.5292	9.1065	7.9034	8.8833	9.1502	9.0879	8.7349	9.0468	8.6965	8.597	9.1194	8.7173	8.9138	8.6978	8.7334	9.3402	8.5564	9.4584	9.228	9.0796	8.9395	8.8458	9.1469	8.5041	8.9343	8.5188	9.0461	9.078	8.6814	8.5991	9.1585	9.0285	9.2416	8.982	8.988	9.3657	9.226	9.4163	8.4657
TREM1	x	7.7045	11.45	10.1574	9.2335	12.794	8.9178	7.661	8.4875	7.2781	7.9974	11.0207	13.2714	9.7156	10.3822	5.8684	8.9763	10.0954	6.7691	7.9848	6.4041	8.3361	7.6533	7.6798	8.6184	10.9916	8.2331	7.0589	8.863	8.1568	6.9112	6.2733	13.2332	10.2625	10.783	8.8728	9.1152	9.1278	3.7115	5.5723	7.9235	7.3116	9.9483	9.1848	7.3033
TREM2	x	7.3459	6.8522	3.9882	7.333	4.5674	7.6234	6.4951	5.8567	6.1657	6.0868	8.9491	5.7186	9.0077	6.9158	3.9991	6.9576	7.0275	6.8707	1.3219	5.8334	7.43	6.5236	5.4346	7.3952	8.3539	6.8739	7.1622	8.2443	7.9805	6.4609	5.511	6.4474	4.511	8.0525	4.5385	7.3829	7.5572	4.3363	4.905	6.6543	6.7502	5.7546	7.6198	7.1483
TTK	x	9.3334	7.0346	8.2548	4.4931	4.641	7.0609	9.3507	8.0309	8.9285	6.8587	6.2666	8.5504	6.8435	8.1215	9.9383	6.5797	7.9971	9.494	9.2637	9.5653	6.9516	10.1164	7.7884	8.3863	6.8236	9.377	9.127	5.8278	8.9977	6.0233	8.3127	6.7793	7.9541	7.5989	6.0505	6.8208	6.5152	8.8584	8.9432	7.2812	9.832	6.3207	8.6793	9.1687
TXK	x	3.8135	5.4236	2.266	4.7021	2.6462	5.6226	1.4594	4.1787	6.2628	5.0312	2.8972	3.0566	4.8575	4.0409	2.0738	3.861	4.0712	2.2357	3.3785	2.6206	5.6436	2.6781	1.9635	5.4107	4.2055	4.3681	4.4874	4.4861	3.4303	5.6118	3.1635	3.2525	4.511	3.3547	1.8197	4.9873	5.2083	3.384	5.5975	3.7549	4.7506	3.6904	5.4825	4.3854
TXNIP	x	12.1138	15.0682	12.4365	13.9327	13.0492	13.5487	13.5838	13.3241	13.8777	13.6949	13.7724	12.8715	15.1981	13.4734	12.7596	14.1354	14.8622	12.2047	13.1588	12.6078	14.3977	11.8875	12.8891	15.1986	14.975	13.5426	14.6756	13.3061	10.9023	14.8521	12.1773	13.6369	12.5477	14.1123	13.2429	13.9024	14.3949	12.8344	13.5593	13.3182	11.3494	14.0753	13.3665	12.3169
TYK2	x	9.2547	9.9671	8.5228	10.0668	10.2497	9.8715	9.7448	9.1272	10.0514	9.5433	9.6836	10.2249	10.0781	9.7302	9.0364	10.1767	9.7145	9.6291	9.7864	9.8815	10.1443	8.9891	9.7101	10.1534	9.8936	10.1219	10.0952	10.1859	9.8039	9.7603	9.7238	9.2559	8.8736	9.9471	9.155	10.0916	10.07	9.8821	10.16	9.8926	11.0532	9.8057	9.4188	10.3648
UBC	x	14.8271	15.6744	14.7526	15.3007	15.5195	15.5871	15.507	15.4545	15.4155	16.1273	15.9003	15.665	15.2044	14.8595	15.4076	16.1953	16.1191	14.7123	15.1445	15.5565	15.2735	15.3674	14.6921	17.4026	15.6542	16.0423	16.2939	15.336	15.4586	15.4736	14.9063	15.6607	15.9955	15.8	15.3279	15.6077	15.663	15.4611	14.942	14.9062	14.8313	16.4678	15.5734	15.5542
ULBP2	x	6.8579	5.588	2.969	1.6826	1.9146	3.9607	7.7576	5.6174	4.2016	5.1659	5.0184	4.0747	4.6229	3.7856	1.5993	4.0807	4.6076	2.2357	9.2495	8.4129	4.4416	5.852	7.1681	5.0682	4.8812	8.194	7.3314	4.2165	5.0179	2.3505	7.1873	2.8115	6.9904	5.0921	3.009	5.0343	4.7328	8.1717	6.8626	4.5008	5.8407	3.6904	7.056	9.0139
USP9Y	x	7.1464	3.9307	6.1532	7.5377	7.2005	6.2733	5.4796	8.9895	6.8684	7.7405	7.8476	1.4383	7.5602	7.5718	3.9991	6.5797	7.7821	7.7555	6.283	5.8557	8.0069	7.5354	1.2987	6.5917	1.6826	6.4904	8.2649	8.1697	4.2319	7.9358	1.511	6.7118	4.7506	6.3549	7.8664	1.0976	8.325	7.8158	7.9101	1	4.926	8.7342	1.1243	7.7322
VCAM1	x	8.0896	9.0467	7.4239	9.3073	7.9615	10.0115	9.088	9.051	10.1049	9.74	10.7295	9.2411	8.7481	7.6411	8.1291	9.8019	9.5947	9.2768	8.5265	8.0053	10.0788	8.1972	9.0341	10.6331	10.2633	9.6	8.4961	10.9279	13.3729	8.8431	8.005	7.8151	9.6683	9.6956	7.6102	10.6268	10.4805	6.3163	8.5039	9.2759	11.4374	10.8351	9.1403	8.3453
VEGFA	x	10.7282	13.4023	12.3253	10.7834	15.4226	13.0867	11.2271	12.6964	10.017	12.0037	13.0375	12.9753	11.9082	12.0227	12.1567	11.9039	13.0821	9.9525	11.8744	11.9473	10.0767	11.6272	11.3974	13.8761	12.1937	12.0374	11.2635	11.2656	11.5582	11.7423	11.4529	14.5385	12.8085	13.6887	11.851	12.0877	12.3978	11.0487	9.6917	12.5988	12.8421	12.4144	12.3408	11.7441
VEGFC	x	7.4523	8.2725	6.4963	8.2946	7.4976	8.6685	7.4745	6.9191	8.6986	9.6479	9.5965	8.4485	9.3213	7.582	6.5869	8.7631	7.9827	8.3825	7.8126	6.7534	8.2862	8.0035	6.7466	8.347	8.1223	7.8355	7.0801	8.8452	7.6419	7.9759	7.3795	7.6447	8.3679	11.4462	7.9426	9.6316	8.4192	5.9319	7.493	8.4198	7.2138	9.267	7.9366	7.4271
XCL2	x	6.7886	7.1087	6.9828	6.9985	4.0206	7.353	7.7576	6.4197	7.5968	5.9809	6.5671	5.6218	5.9946	4.8324	6.9033	4.5892	7.3844	7.8635	4.1611	5.1538	5.0997	7.0245	6.8953	6.8938	6.9054	8.2937	8.0661	5.1615	2.9222	4.9288	7.9275	5.0045	7.7205	5.946	4.8232	7.1772	6.7765	8.4088	8.0446	5.7153	7.9406	5.4323	5.5567	7.0537
XCR1	x	4.4489	3.757	1.926	5.6106	2.6462	5.2491	4.5601	4.4944	5.5472	6.0868	4.9369	4.0747	5.0112	4.8324	2.7137	5.96	5.2098	3.3248	5.6259	3.4074	5.4499	4.6346	4.5135	5.2494	4.8812	2.9579	4.6094	4.8146	3.4303	5.6784	3.511	4.6194	3.7214	3.7981	2.4647	6.0796	5.8074	5.2464	6.6621	3.9222	2.6064	5.634	4.8186	6.7169
YTHDF2	x	10.3737	10.1604	10.6343	10.0644	10.0956	9.9391	10.4688	9.6956	10.2183	9.589	9.9641	9.8302	10.2281	9.8268	10.8006	9.5859	9.9334	10.4034	9.734	10.0293	9.9242	10.738	9.7643	9.8293	9.5044	10.405	9.7616	10.1427	11.0761	9.9968	10.3974	9.9981	10.6142	9.7051	10.2263	10.4009	10.3876	10.49	10.0513	10.1652	9.9557	9.2821	9.6373	9.8093
ZAP70	x	7.7365	6.6927	6.6047	9.3852	6.6755	9.2461	8.273	7.6003	10.2912	8.5037	8.3436	8.7916	8.0781	7.9052	5.9803	9.503	8.9995	5.6639	7.9237	6.6418	9.2427	6.4385	7.8894	10.4782	9.4047	8.6232	8.6463	9.1853	6.4666	8.9679	7.2809	7.2284	7.3715	8.7568	7.4731	9.4841	9.6882	7.3579	8.7431	7.0385	7.1968	9.5427	7.9015	6.7602
ZNF205	x	6.5578	7.1445	7.0279	7.2186	7.1122	7.3694	7.0281	6.5616	6.5466	7.2416	7.1231	6.8547	7.2866	7.3415	5.9803	7.2339	6.9992	7.3012	7.2274	7.0345	7.8291	6.8706	6.6866	7.3952	7.1932	6.9881	6.5503	7.776	6.3009	7.7318	7.7259	7.3218	6.9429	7.6786	7.275	6.2089	6.5686	6.6582	7.1193	7.1097	8.5272	7.6197	6.8057	7.2309
ABCF1	x	9.7519	9.5709	10.3696	9.6125	10.1054	9.5641	9.6629	9.3805	9.7187	9.6877	9.6032	9.531	9.7137	9.5871	9.7791	9.8172	9.7488	9.3173	9.1349	9.128	9.1177	10.0408	9.5898	9.4574	9.6261	9.1868	9.3271	9.277	9.7174	9.2061	9.1444	9.5734	9.8807	9.4601	9.1867	9.6992	9.2455	9.7852	9.6181	9.7243	9.6922	9.5385	9.6897	10.2065
AGK	x	8.6241	8.2563	8.6831	8.2865	8.6926	8.7709	8.8783	8.9088	9.2582	8.1839	8.5151	8.4901	8.2982	8.904	9.3856	8.2556	8.9414	8.7515	9.002	9.2931	8.0841	8.4132	8.1632	7.3562	8.3732	8.4809	8.808	8.9153	8.5009	7.8662	8.2619	8.1312	8.3191	8.532	8.1625	8.2934	8.7148	8.6221	8.2454	8.164	7.5707	7.7984	8.3184	8.7463
ALAS1	x	9.5807	9.7754	9.6532	9.7803	9.2154	9.928	8.7134	9.4552	9.5556	9.7905	9.917	9.9692	10.1195	9.9372	8.9702	10.5239	9.5781	8.475	8.9893	8.8014	8.7997	9.1006	8.7852	10.0348	10.122	8.8108	9.059	9.1994	8.7001	9.7565	8.5044	10.7032	9.7919	9.5335	9.7331	9.7759	9.3429	8.3706	8.8466	9.0091	8.4612	9.5045	9.5561	9.2132
AMMECR1L	x	8.6326	9.1731	9.5944	9.2419	9.4673	8.9066	8.9669	9.0298	9.5101	9.2523	9.2614	9.1136	9.1825	9.4421	9.3312	9.4887	9.3927	9.5782	8.9505	9.988	9.4118	9.1247	9.4851	9.7487	9.0257	9.65	9.7182	9.5027	9.3131	9.2668	9.4865	9.3968	9.5465	9.5406	8.3973	9.4121	9.1367	9.7794	9.3274	9.4071	9.5886	9.1234	9.2504	9.4532
CC2D1B	x	5.5466	6.9362	5.3927	7.0756	6.2489	6.4067	5.785	5.8288	6.4396	6.4463	6.0115	5.935	6.6066	6.6915	6.1089	6.6838	5.7396	6.5953	6.5371	5.7401	7.1076	6.0657	6.5807	5.9191	6.9576	6.7925	5.8597	6.8582	6.1463	7.0177	6.3616	7.0489	6.3787	6.1463	6.4351	6.3462	6.7065	5.7769	6.8097	5.985	5.1538	6.111	6.3439	6.057
CNOT10	x	8.6212	9.2072	9.0408	9.1333	8.8836	9.0713	8.8729	8.5738	9.7857	8.8923	9.3189	9.7525	9.2198	8.8381	8.5614	9.174	9.0066	8.9759	8.7789	9.1621	9.138	9.2073	8.7218	9.2172	9.0257	8.8056	8.8144	9.218	9.1599	9.3353	9.1567	8.7341	8.9636	9.2586	9.1356	9.3387	8.9947	8.6826	9.187	9.2087	9.4806	8.9387	8.8838	8.7025
CNOT4	x	8.5056	9.2282	8.8527	9.4445	9.6926	9.3113	9.4732	9.3466	9.5841	9.2332	9.3108	9.4802	9.3789	9.3147	10.0355	9.0881	9.4821	9.6355	9.2742	9.729	9.361	8.5102	9.576	9.7562	9.1597	9.6615	9.7114	9.2591	8.8776	9.4633	9.1224	9.2736	8.4438	9.1832	9.4856	9.3102	9.2639	9.5005	9.0814	9.1487	9.0053	8.8536	8.9979	9.3743
COG7	x	9.3386	9.8008	10.2208	9.553	9.6641	9.4568	10.3185	9.5044	9.7637	9.4438	10.0197	9.6613	10.0294	9.1914	8.8127	9.7941	9.4615	9.6467	9.6204	9.667	9.8027	8.8478	9.4821	10.3198	9.9686	9.4552	10.0365	10.4151	9.8321	10.1713	9.3554	10.0739	9.517	10.0998	10.1318	9.7794	9.392	9.8942	9.5948	9.8685	9.9315	9.8705	8.7871	9.5956
DDX50	x	9.3914	9.4042	9.376	9.3813	9.6685	9.3407	9.8851	10.0093	9.6869	9.6849	9.4825	9.7382	9.4298	9.0421	9.6685	9.6387	9.1353	9.6578	9.6637	9.2429	9.48	9.9477	9.6899	9.8714	9.577	9.4452	8.9477	9.5103	9.4349	9.5051	9.593	9.6962	8.791	9.1463	10.1285	9.6393	9.4768	9.5233	9.2579	9.3568	9.0905	9.4829	9.1037	9.2789
DHX16	x	8.6184	9.2611	9.5678	9.5598	10.1677	9.2549	9.3035	8.8303	8.9035	9.3117	8.8298	9.1181	8.8904	9.1411	9.0364	9.3946	8.9852	8.6536	8.8649	8.607	8.8349	9.261	9.2254	9.1389	9.6775	8.5753	9.2911	8.9436	9.1559	9.3809	8.3455	9.5397	9.2342	8.8744	9.2177	8.9401	8.7587	9.104	9.1254	9.023	9.2877	9.1783	9.2753	9.5318
DNAJC14	x	7.311	7.9072	8.395	7.7989	7.3839	7.7417	8.0139	7.567	8.0606	7.9231	7.6946	7.9486	7.5849	6.867	7.7958	7.5782	7.3844	7.5798	7.7736	7.5146	7.7043	7.9736	8.1033	7.5416	7.7462	7.8658	7.7045	7.6581	8.2883	7.0928	7.8684	6.9931	7.7848	7.5713	7.2985	7.6716	7.3887	8.0705	8.0583	7.7112	8.5101	8.2516	7.9709	7.7625
EDC3	x	9.46	10.1003	9.2812	9.5831	9.1786	9.21	9.8825	9.4665	9.6634	9.8292	9.6229	9.7639	9.8575	9.3297	8.8127	9.7863	9.5686	9.3626	9.8464	10.286	9.8888	10.3439	10.0917	9.4106	9.2302	9.5605	10.1364	9.8519	9.2985	9.7718	9.9561	9.1893	9.4925	9.3345	9.4754	9.6526	9.7373	10.3201	9.999	10.5164	9.9017	9.7453	9.4915	10.1472
EIF2B4	x	9.727	9.6965	9.8593	9.7275	10.03	9.6707	9.7969	9.7815	9.7101	9.8266	9.6391	9.9887	9.7722	10.0669	9.2719	10.0031	9.666	9.7496	9.7238	9.5973	9.6782	9.6353	9.6512	10.176	9.7642	9.603	9.3622	9.5291	9.6742	9.6067	9.836	9.7434	10.1502	10.1046	10.0549	9.5425	9.5233	10.1802	9.5632	9.7785	9.6785	9.7811	9.5606	9.3715
ERCC3	x	8.3628	8.7374	8.9469	8.7359	9.1087	8.5509	8.3291	8.8408	8.6812	8.9117	8.7181	8.7117	8.6304	9.2432	8.4733	8.8919	9.0277	8.7981	8.5324	8.998	8.9027	8.1972	8.9642	9.0438	8.6114	8.8108	8.7159	8.4553	8.429	9.1777	8.7203	9.1064	8.882	8.7931	8.7166	8.3411	8.5713	8.8502	8.7174	8.5693	9.0295	9.2102	9.0975	8.6457
FCF1	x	12.0242	11.7737	10.8743	11.4657	11.6366	11.4355	11.5372	11.5767	11.2718	11.5851	11.5827	11.3031	11.5228	11.9209	12.1433	11.3646	11.6699	12.1541	11.5674	11.6307	11.8343	11.538	11.6486	11.6444	11.5883	11.8505	12.1559	11.9568	11.7179	12.3051	11.9942	11.6848	11.7506	11.3891	11.3247	11.5146	11.5773	11.9762	11.9134	11.6209	12.5425	11.3351	11.5908	11.7613
G6PD	x	11.1927	9.5709	10.9326	10.3779	9.3755	10.7879	10.3105	12.6618	9.9259	12.1236	11.9319	11.0295	10.3217	11.4085	10.205	10.8208	13.026	9.7377	11.8529	12.3912	11.7902	10.4496	11.3279	10.5833	10.3896	10.876	11.1296	10.4332	12.476	10.7191	10.3737	11.1366	11.0173	11.0437	12.0091	11.0411	12.0708	10.3606	9.7321	9.8413	9.7207	12.2513	11.8668	10.7028
GPATCH3	x	7.7099	7.1445	7.1555	7.285	7.086	6.9989	7.6857	6.879	7.0244	7.3015	7.1414	7.3531	6.9101	7.1779	7.0126	7.6312	6.9558	7.2265	7.3384	6.6157	7.3765	7.418	7.2113	8.1327	7.4872	7.5309	7.5606	7.4997	6.941	7.8944	7.1994	7.3882	7.7576	7.191	7.3441	7.01	7.1013	7.1839	7.1193	6.3799	6.5774	7.9946	7.2583	6.0146
GUSB	x	8.1461	9.6692	8.8838	9.3113	9.8034	9.3449	8.683	9.0145	8.404	9.21	9.4789	9.8702	9.9571	9.9931	9.2072	10.2938	9.4667	9.4103	9.1952	8.8496	9.5602	9.0692	8.873	9.564	9.9686	9.2338	8.9706	9.584	7.9988	9.8495	9.166	9.5397	9.0484	9.9631	10.6049	9.4799	9.3525	8.4965	9.1828	10.9469	10.129	10.0518	10.0835	8.484
HDAC3	x	9.2857	9.2853	9.2338	9.2668	9.1879	9.0408	9.0215	9.3613	9.1223	9.0963	9.2275	8.3837	9.1825	9.3086	9.291	9.7548	8.7808	8.5654	9.1766	8.9468	9.138	8.8561	9.0098	9.2495	9.6461	9.6899	9.7877	9.4085	8.9235	8.9877	9.2695	8.8484	9.3296	9.5548	9.5059	9.3481	9.0044	8.8136	8.8174	8.9005	8.5407	9.379	9.8139	9.9445
HPRT1	x	10.1179	9.3894	9.5525	9.3033	9.8174	9.7355	9.6661	10.34	10.0469	9.7983	9.7053	9.0029	9.0468	10.9359	10.6617	9.4982	9.9052	8.7692	10.8346	10.6624	9.5632	10.1095	9.9458	9.7562	10.3316	9.8369	10.3039	9.7627	10.1154	9.5051	9.9019	9.3365	9.7372	10.3312	8.9707	9.5199	9.5568	10.2917	9.3864	9.4676	9.8846	9.6081	10.7786	9.7251
MRPS5	x	11.0055	10.6227	11.0099	10.5071	10.9183	10.3505	10.2223	11.1533	11.0616	10.7259	10.5541	11.3031	10.5141	10.4759	10.495	11.6112	10.8857	10.6693	10.4376	10.7435	10.3194	11.0136	10.4649	11.2107	10.334	10.4898	10.4962	10.4647	10.792	10.4931	10.46	11.3773	10.8035	10.9247	10.3573	10.3562	10.4199	10.498	10.1642	10.8753	10.6452	10.2493	10.3306	10.2049
MTMR14	x	9.2492	9.476	8.3864	9.9816	9.2483	10.0452	8.9669	8.8854	9.3348	9.583	9.8956	9.2811	9.7901	9.3999	8.9219	9.6728	9.537	8.8322	9.072	8.7059	9.5632	9.3452	9.0098	9.7487	9.7196	9.0878	9.0428	9.4326	8.8071	10.1333	8.8133	9.1064	9.2953	9.4412	9.242	9.5728	9.5847	8.5176	9.4379	9.0795	9.3408	9.5798	9.2698	8.5962
NOL7	x	10.486	9.8956	10.4	9.8229	10.1022	9.9744	9.8984	9.6103	10.198	9.6849	10.1989	10.0008	9.9618	9.5971	10.164	9.9379	9.9464	9.6719	9.6341	9.5939	9.385	11.2339	9.6822	10.5185	9.8666	9.0133	9.4709	9.4564	10.1904	9.2173	10.0605	10.0227	9.9181	9.9737	9.7544	9.9087	10.256	9.8435	9.6814	10.0456	10.0801	9.8571	9.9089	9.0085
NUBP1	x	7.2967	6.996	7.0055	7.6428	6.7272	7.3195	6.8857	7.1389	7.6092	7.2568	7.5511	7.6387	7.8793	6.7819	5.7782	7.2566	6.8012	5.9993	6.4898	7.0733	7.023	7.1767	6.4426	6.3747	7.9529	6.1412	6.9475	7.3556	7.3967	6.7661	5.6921	6.7793	6.6785	7.3456	6.3027	7.6938	7.4824	6.3945	7.1621	7.5023	8.201	6.9942	6.4643	6.8272
POLR2A	x	12.0093	11.3541	11.9215	11.1406	10.4247	11.134	11.3895	11.1078	11.0491	11.2672	11.1372	10.7239	11.2387	10.6481	12.2798	11.5192	11.08	11.4578	11.7033	11.1419	11.3955	11.9575	11.4082	11.4072	11.0941	11.9689	11.3731	11.3195	11.075	11.6135	11.7547	11.2539	11.4823	11.6154	12.0681	11.4572	10.9397	12.261	11.5255	11.2914	10.87	11.9827	11.3319	11.0696
PPIA	x	9.6839	8.9029	8.8242	8.8055	8.6839	9.4257	9.204	9.8402	9.1136	8.8276	9.1067	9.2612	9.2815	10.0669	9.1898	8.8099	9.0588	9.1342	9.8511	9.4522	9.2723	8.5564	9.05	9.1157	8.9115	9.7067	8.5732	9.0618	9.4028	9.2559	9.4108	10.0739	9.1634	8.8687	9.5793	8.8238	9.27	9.0876	9.3084	9.4608	8.9955	9.1401	9.2364	9.0564
PRPF38A	x	10.7002	9.9991	10.2627	9.9176	9.9304	9.9636	10.2201	9.6565	10.1522	9.319	9.6804	10.0128	9.7686	9.9332	10.3514	9.8134	10.0565	10.5788	9.6876	9.9152	9.8598	10.5069	10.0247	10.041	9.5686	10.0337	9.4829	10.2642	10.4789	10.0542	10.4437	9.3968	10.1309	9.9605	9.5208	10.173	10.317	10.4188	10.3426	10.0703	9.6952	9.7159	9.7795	10.3081
SAP130	x	9.5924	9.0793	9.5113	9.3429	9.452	9.2461	9.2751	9.3948	9.0515	9.1379	9.2739	9.0685	9.3384	9.3237	9.4281	9.1131	9.7036	9.4065	9.076	9.5534	9.2538	9.2764	8.9258	9.173	9.1818	9.5513	9.7649	8.9153	10.0185	9.3557	9.4339	9.3587	9.4075	9.593	9.254	9.2957	9.1433	9.8111	9.4168	9.2107	9.2346	8.7046	9.3527	9.4047
SDHA	x	10.4797	10.5397	9.7856	10.4043	11.2416	10.3254	10.7891	10.7893	10.0446	10.1432	10.5609	10.7962	10.346	9.7505	10.5218	11.6893	10.456	10.8237	10.6164	10.9843	10.008	10.0552	11.3674	10.3648	10.1334	10.8969	10.9961	10.193	10.2916	10.3928	11.1903	10.3865	10.0322	10.0973	10.6419	10.5907	10.5512	11.3588	10.4701	10.3702	9.6335	10.3977	10.3253	10.9181
SF3A3	x	10.6988	9.9596	10.3849	10.0139	9.8644	10.3422	9.909	10.0369	10.344	9.9834	9.6836	9.2612	9.723	10.5369	11.0407	9.6516	9.8744	10.5166	9.8203	9.1233	10.2108	10.816	9.6797	9.3423	10.2025	10.2533	9.2305	9.9721	9.6428	10.2307	10.2167	10.2145	10.4037	9.9763	10.4385	9.8701	9.9197	9.9651	10.2452	9.7676	9.7573	9.964	10.2023	11.478
TBP	x	9.2156	8.5963	8.7453	8.7059	8.1314	9.2009	9.4077	8.367	9.5651	8.9496	8.7181	9.0125	9.1607	8.7953	9.2964	8.8846	8.9001	9.6499	9.4669	9.7123	9.15	9.4108	9.4221	9.4482	8.7059	9.4976	9.4092	8.9324	9.5656	9.5413	10.1928	8.6465	9.2143	8.9298	8.4188	8.9979	9.5502	9.6751	9.2239	8.9498	8.9633	9.0952	9.2165	9.4075
TLK2	x	9.3947	9.6319	9.9545	9.7394	10.0874	9.9363	10.0469	10.2446	9.9601	9.6622	9.6359	9.6973	9.765	9.0494	9.8397	10.329	10.1445	10.545	9.8417	9.7061	9.6276	9.9894	9.9437	9.5294	9.7007	10.1487	9.8602	9.5365	9.8609	9.5413	10.4946	9.8413	10.1077	10.2201	9.8366	9.721	10.0228	10.5399	9.9582	9.7772	10.3742	10.1235	10.0694	9.6253
TMUB2	x	8.9781	9.5003	9.1798	9.4518	9.4365	9.2461	9.1997	8.7249	8.6694	9.1864	9.0102	9.2772	9.3311	8.908	8.9462	9.425	8.9414	9.4528	8.9195	8.7663	9.4118	8.4408	9.2873	9.5555	9.3374	9.3163	9.5106	9.2902	9.18	9.468	8.852	9.6474	9.8574	9.1602	9.2177	9.5136	9.4013	8.4349	9.6858	9.2506	10.0661	9.4959	9.085	9.0458
TRIM39	x	6.9874	7.5291	7.1757	7.6173	7.8175	7.5957	7.4016	7.2053	6.7835	7.359	7.3291	7.2598	7.2766	7.4883	6.7849	7.5231	6.8806	7.235	7.0262	6.68	7.5315	6.965	7.5285	6.5917	7.5394	6.7925	6.6673	7.3889	6.9597	7.7161	6.6163	6.8748	7.3952	7.0178	7.3441	7.2789	7.3357	7.093	7.5129	7.4277	8.0859	7.6817	6.9638	7.5756
TUBB	x	12.0342	11.6719	12.2644	11.5322	12.6196	12.317	12.4439	11.6285	12.0604	11.8169	12.1564	11.8203	11.592	11.9519	13.047	11.6045	12.2086	11.9985	11.6212	11.5522	11.1673	12.8443	11.7727	11.6902	11.3336	11.2957	11.7233	11.5657	12.5146	10.8456	11.4403	11.6	11.7558	12.0116	10.722	11.8301	11.4551	11.8125	11.8912	11.8153	12.0417	11.9405	12.3316	12.6334
USP39	x	8.9144	8.5571	8.9846	8.1944	8.8412	8.2826	9.0311	9.43	8.8679	7.8347	8.2197	8.2925	8.5984	8.769	8.9043	8.2443	8.9001	8.6849	9.08	9.1233	8.2118	9.1178	8.2347	8.2438	7.8601	8.681	8.6392	8.2443	9.121	7.9083	9.3661	8.0379	8.5374	8.5532	9.0278	8.5385	8.43	8.9801	8.6284	8.8546	9.0461	8.2206	9.1493	8.8425
ZC3H14	x	9.2584	9.9164	9.3361	9.5463	9.326	9.2146	8.9465	9.6936	9.4528	9.9557	9.6929	9.5376	9.6987	9.7837	9.6685	9.15	9.3347	10.2399	9.6449	9.5755	9.5602	9.1212	9.907	8.8884	9.1087	9.23	9.6908	9.5804	9.3293	9.4348	9.5884	9.4391	9.2276	8.6288	9.5008	9.4431	9.4803	8.6479	9.4792	9.8452	8.6032	8.9259	9.2051	9.0806
ZKSCAN5	x	7.0816	6.3995	5.757	5.6106	5.8417	6.2733	5.6404	6.1318	5.1326	6.4195	5.8425	5.935	5.5351	5.8557	6.7537	1.7613	5.4373	6.9759	6.0085	6.8119	6.5777	4.7087	6.1485	5.6871	5.6871	6.4378	6.4558	6.246	5.5972	4.6921	6.4848	5.5592	5.765	5.9885	5.9359	5.9864	6.0146	6.2839	6.4843	5.7605	6.5642	5.4323	5.0921	6.9144
ZNF143	x	8.5895	8.7664	8.7249	8.8446	9.059	8.4308	8.6136	8.2823	8.8314	8.8678	8.807	9.0731	8.6501	8.0935	8.5203	8.5222	8.5378	8.446	8.2564	8.4129	8.4441	9.004	8.6346	8.7447	8.6114	8.4546	8.456	8.4475	8.7412	8.5905	8.367	8.6555	8.5267	8.4204	8.5415	8.6602	8.7325	8.3821	8.6647	8.8046	8.7147	8.112	8.2135	8.1982
ZNF346	x	7.2532	7.5559	7.3897	8.0959	6.6929	7.6903	8.581	7.1835	7.4668	7.3305	6.7927	7.4547	7.747	7.3053	6.3778	7.3226	7.271	7.8906	7.9414	7.382	8.2862	7.241	7.7884	7.2749	7.7162	8.1291	7.6628	7.9309	7.1986	7.7474	8.367	7.4515	7.3352	7.0779	7.8348	7.48	7.622	7.2776	7.9693	8.0734	8.1709	7.241	7.6284	7.943
